# Supplementary material for: 2-Hy­droxy-2-methyl-1-phenyl­indolin-3-one
Source: Acta Crystallogr Sect E Struct Rep Online. 2011 Nov 9;67(Pt 12):o3228–9. doi: 10.1107/S1600536811045302 (PMC3238890; doi:10.1107/S1600536811045302)
Supplement: Supplementary file 1 [file e-67-o3228-sup1.cif]

##############################################################################
#                                                                            #
# This CIF contains the data in a paper accepted for publication in          #
# Acta Crystallographica Section E. It conforms to the requirements of       #
# Notes for Authors for Acta Crystallographica Section E, and has been       #
# peer reviewed under the auspices of the IUCr Commission on Journals.       #
#                                                                            #
# Full details of the Crystallographic Information File format               #
# are given in the paper "The Crystallographic Information File (CIF):       #
# a New Standard Archive File for Crystallography" by S. R. Hall, F. H.      #
# Allen and I. D. Brown [Acta Cryst. (1991), A47, 655-685].                  #
#                                                                            #
# The current version of the core CIF dictionary is obtainable from          #
# ftp://ftp.iucr.org/pub/cif_core.dic.                                       #
#                                                                            #
# Software is freely available for graphical display of the structure(s)     #
# in this CIF. For information consult the CIF software page                 #
# http://www.iucr.org/resources/cif/software.                                #
#                                                                            #
# This file may be used for bona fide research purposes within the           #
# scientific community so long as proper attribution is given to the journal # 
# article from which it was obtained.                                        #
#                                                                            #
##############################################################################
data_I
_audit_creation_method     SHELXL-97
_chemical_name_systematic
;
2-Hydroxy-2-methyl-1-phenylindolin-3-one
;
_chemical_name_common     ?
_chemical_formula_moiety     'C15 H13 N O2'
_chemical_formula_sum     'C15 H13 N O2'
_chemical_formula_iupac     'C15 H13 N O2'
_chemical_formula_weight     239.26
_chemical_melting_point     ?
_chemical_melting_point_gt     397
_chemical_melting_point_lt     399
_symmetry_cell_setting     orthorhombic
_symmetry_space_group_name_H-M     'P b c n'
_symmetry_space_group_name_Hall     '-P 2n 2ab'
loop_
    _symmetry_equiv_pos_as_xyz
    'x, y, z'
    '-x+1/2, -y+1/2, z+1/2'
    'x+1/2, -y+1/2, -z'
    '-x, y, -z+1/2'
    '-x, -y, -z'
    'x-1/2, y-1/2, -z-1/2'
    '-x-1/2, y-1/2, z'
    'x, -y, z-1/2'
_cell_length_a     17.0146(4)
_cell_length_b     9.2193(2)
_cell_length_c     15.3843(4)
_cell_angle_alpha     90.00
_cell_angle_beta     90.00
_cell_angle_gamma     90.00
_cell_volume     2413.22(10)
_cell_formula_units_Z     8
_cell_measurement_reflns_used     3116
_cell_measurement_theta_min     1.00
_cell_measurement_theta_max     27.48
_cell_measurement_temperature     295(2)
_exptl_crystal_description     prism
_exptl_crystal_colour     green
_exptl_crystal_size_max     0.55
_exptl_crystal_size_mid     0.40
_exptl_crystal_size_min     0.30
_exptl_crystal_density_diffrn     1.317
_exptl_crystal_density_meas     ?
_exptl_crystal_density_method     'not measured'
_exptl_crystal_F_000     1008
_exptl_absorpt_coefficient_mu     0.088
_exptl_absorpt_correction_type     multi-scan
_exptl_absorpt_process_details     '(SCALEPACK; Otwinowski & Minor, 1997)'
_exptl_absorpt_correction_T_min     0.9532
_exptl_absorpt_correction_T_max     0.9741
_exptl_special_details
;
210 frames in 4 sets of \f scans + \w scans. Rotation/frame = 2 \%.
Crystal-detector distance = 31 mm. Measuring time = 20 s/\%.
;
_diffrn_ambient_temperature     295(2)
_diffrn_radiation_type     MoK\a
_diffrn_radiation_wavelength     0.71073
_diffrn_radiation_source     'fine-focus sealed tube'
_diffrn_radiation_monochromator     graphite
_diffrn_measurement_device_type
;
Nonius KappaCCD area-detector
;
_diffrn_measurement_method     '\f and \w scans'
_diffrn_detector_area_resol_mean     ?
_diffrn_reflns_number     5144
_diffrn_reflns_av_R_equivalents     0.0216
_diffrn_reflns_av_sigmaI/netI     0.0270
_diffrn_reflns_theta_min     3.52
_diffrn_reflns_theta_max     27.48
_diffrn_reflns_theta_full     27.48
_diffrn_measured_fraction_theta_max     0.995
_diffrn_measured_fraction_theta_full     0.995
_diffrn_reflns_limit_h_min     -22
_diffrn_reflns_limit_h_max     21
_diffrn_reflns_limit_k_min     -11
_diffrn_reflns_limit_k_max     11
_diffrn_reflns_limit_l_min     -19
_diffrn_reflns_limit_l_max     19
_diffrn_standards_number     0
_diffrn_standards_interval_count     .
_diffrn_standards_interval_time     .
_diffrn_standards_decay_%     ?
_refine_special_details
;
Refinement of <i>F</i>^2^ against ALL reflections. The weighted <i>R</i>-factor
<i>wR</i> and goodness of fit <i>S</i> are based on <i>F</i>^2^, conventional
<i>R</i>-factors <i>R</i> are based on <i>F</i>, with <i>F</i> set to zero for
negative <i>F</i>^2^. The threshold expression of <i>F</i>^2^ >
2\s(<i>F</i>^2^) is used only for calculating <i>R</i>-factors(gt) <i>etc</i>.
and is not relevant to the choice of reflections for refinement.
<i>R</i>-factors based on <i>F</i>^2^ are statistically about twice as large
as those based on <i>F</i>, and <i>R</i>- factors based on ALL data will be
even larger.
;
_reflns_number_total     2745
_reflns_number_gt     1890
_reflns_threshold_expression     I>2\s(I)
_refine_ls_structure_factor_coef     Fsqd
_refine_ls_matrix_type     full
_refine_ls_R_factor_all     0.0721
_refine_ls_R_factor_gt     0.0434
_refine_ls_wR_factor_gt     0.1020
_refine_ls_wR_factor_ref     0.1155
_refine_ls_goodness_of_fit_ref     1.044
_refine_ls_restrained_S_all     1.044
_refine_ls_number_reflns     2745
_refine_ls_number_parameters     165
_refine_ls_number_restraints     0
_refine_ls_hydrogen_treatment     constr
_refine_ls_weighting_scheme     calc
_refine_ls_weighting_details
         'calc w=1/[\s^2^(Fo^2^)+(0.0545P)^2^+0.3729P] where P=(Fo^2^+2Fc^2^)/3'
_atom_sites_solution_hydrogens     geom
_atom_sites_solution_primary     direct
_atom_sites_solution_secondary     difmap
_refine_ls_shift/su_max     0.0001
_refine_ls_shift/su_mean     0.0001
_refine_diff_density_max     0.153
_refine_diff_density_min     -0.164
_refine_ls_extinction_method     none
_refine_ls_extinction_coef     ?
loop_
    _atom_type_symbol
    _atom_type_description
    _atom_type_scat_dispersion_real
    _atom_type_scat_dispersion_imag
    _atom_type_scat_source
    'C' 'C' 0.0033 0.0016
                         'International Tables Vol C Tables 4.2.6.8 and 6.1.1.4'
    'H' 'H' 0.0000 0.0000
                         'International Tables Vol C Tables 4.2.6.8 and 6.1.1.4'
    'N' 'N' 0.0061 0.0033
                         'International Tables Vol C Tables 4.2.6.8 and 6.1.1.4'
    'O' 'O' 0.0106 0.0060
                         'International Tables Vol C Tables 4.2.6.8 and 6.1.1.4'
_computing_data_collection     'COLLECT (Hooft, 1998)'
_computing_cell_refinement     'DENZO and SCALEPACK (Otwinowski & Minor, 1997)'
_computing_data_reduction     'DENZO and SCALEPACK (Otwinowski & Minor, 1997)'
_computing_structure_solution     'SIR92 (Altomare <i>et al.</i>, 1999)'
_computing_structure_refinement     'SHELXL97 (Sheldrick, 2008)'
_computing_molecular_graphics
                           'PLATON (Spek, 2009) and DIAMOND (Brandenburg, 1999)'
_computing_publication_material     'WinGX (Farrugia, 1999)'
loop_
    _atom_site_type_symbol
    _atom_site_label
    _atom_site_fract_x
    _atom_site_fract_y
    _atom_site_fract_z
    _atom_site_U_iso_or_equiv
    _atom_site_adp_type
    _atom_site_calc_flag
    _atom_site_refinement_flags
    _atom_site_occupancy
    _atom_site_symmetry_multiplicity
    _atom_site_disorder_assembly
    _atom_site_disorder_group
    O O1 0.58436(6) 0.68168(12) 0.29672(6) 0.0524(3) Uani d . 1 1 . .
    O O2 0.54290(7) 0.87398(11) 0.15350(7) 0.0562(3) Uani d . 1 1 . .
    H H2 0.5002 0.8334 0.1584 0.084 Uiso calc R 1 1 . .
    N N1 0.59892(7) 0.68372(12) 0.06732(7) 0.0406(3) Uani d . 1 1 . .
    C C1 0.59694(8) 0.51234(15) 0.17738(9) 0.0416(3) Uani d . 1 1 . .
    C C2 0.60064(8) 0.53713(15) 0.08779(9) 0.0404(3) Uani d . 1 1 . .
    C C3 0.60139(9) 0.42005(16) 0.03007(11) 0.0524(4) Uani d . 1 1 . .
    H H3 0.6043 0.4339 -0.0297 0.063 Uiso calc R 1 1 . .
    C C4 0.59754(10) 0.28280(17) 0.06584(12) 0.0614(5) Uani d . 1 1 . .
    H H4 0.5981 0.2033 0.0286 0.074 Uiso calc R 1 1 . .
    C C5 0.59282(10) 0.25788(18) 0.15492(13) 0.0620(5) Uani d . 1 1 . .
    H H5 0.5900 0.1635 0.1760 0.074 Uiso calc R 1 1 . .
    C C6 0.59237(9) 0.37246(16) 0.21147(11) 0.0526(4) Uani d . 1 1 . .
    H H6 0.5891 0.3574 0.2711 0.063 Uiso calc R 1 1 . .
    C C7 0.59389(8) 0.65226(15) 0.22002(9) 0.0405(3) Uani d . 1 1 . .
    C C8 0.60272(8) 0.76939(15) 0.14873(9) 0.0407(3) Uani d . 1 1 . .
    C C9 0.68031(10) 0.84809(18) 0.15897(11) 0.0580(4) Uani d . 1 1 . .
    H H9A 0.6833 0.8899 0.2160 0.087 Uiso calc R 1 1 . .
    H H9B 0.6840 0.9235 0.1161 0.087 Uiso calc R 1 1 . .
    H H9C 0.7228 0.7808 0.1512 0.087 Uiso calc R 1 1 . .
    C C10 0.63405(8) 0.74129(14) -0.00952(8) 0.0392(3) Uani d . 1 1 . .
    C C11 0.59874(9) 0.85663(15) -0.05174(10) 0.0472(4) Uani d . 1 1 . .
    H H11 0.5505 0.8915 -0.0326 0.057 Uiso calc R 1 1 . .
    C C12 0.63529(10) 0.92009(17) -0.12243(11) 0.0561(4) Uani d . 1 1 . .
    H H12 0.6115 0.9979 -0.1505 0.067 Uiso calc R 1 1 . .
    C C13 0.70639(10) 0.86900(16) -0.15140(10) 0.0534(4) Uani d . 1 1 . .
    H H13 0.7310 0.9128 -0.1986 0.064 Uiso calc R 1 1 . .
    C C14 0.74101(9) 0.75336(16) -0.11069(10) 0.0519(4) Uani d . 1 1 . .
    H H14 0.7889 0.7181 -0.1307 0.062 Uiso calc R 1 1 . .
    C C15 0.70513(9) 0.68883(16) -0.03994(9) 0.0473(4) Uani d . 1 1 . .
    H H15 0.7288 0.6100 -0.0127 0.057 Uiso calc R 1 1 . .
loop_
    _atom_site_aniso_label
    _atom_site_aniso_U_11
    _atom_site_aniso_U_22
    _atom_site_aniso_U_33
    _atom_site_aniso_U_12
    _atom_site_aniso_U_13
    _atom_site_aniso_U_23
    O1 0.0523(6) 0.0653(7) 0.0397(6) 0.0011(5) 0.0016(4) -0.0021(5)
    O2 0.0597(7) 0.0457(6) 0.0633(7) 0.0129(5) 0.0195(6) 0.0033(5)
    N1 0.0443(6) 0.0384(6) 0.0389(6) -0.0010(5) 0.0037(5) -0.0020(5)
    C1 0.0358(7) 0.0431(8) 0.0459(8) 0.0021(6) 0.0026(6) 0.0025(6)
    C2 0.0351(7) 0.0387(7) 0.0475(8) -0.0014(6) 0.0029(6) -0.0022(6)
    C3 0.0548(9) 0.0483(9) 0.0542(9) -0.0052(7) 0.0057(7) -0.0088(7)
    C4 0.0595(10) 0.0419(9) 0.0829(13) -0.0044(7) 0.0082(9) -0.0142(8)
    C5 0.0594(10) 0.0403(8) 0.0862(13) 0.0010(7) 0.0092(9) 0.0071(8)
    C6 0.0465(8) 0.0496(9) 0.0618(9) 0.0053(7) 0.0063(7) 0.0127(8)
    C7 0.0314(7) 0.0499(8) 0.0401(7) 0.0013(6) 0.0018(6) -0.0006(6)
    C8 0.0405(7) 0.0397(7) 0.0419(7) 0.0012(6) 0.0065(6) -0.0058(6)
    C9 0.0580(10) 0.0628(10) 0.0532(9) -0.0181(8) 0.0073(7) -0.0130(8)
    C10 0.0424(7) 0.0395(7) 0.0357(7) -0.0021(6) 0.0003(6) -0.0035(6)
    C11 0.0444(8) 0.0436(8) 0.0536(9) 0.0038(6) 0.0024(7) 0.0017(7)
    C12 0.0632(10) 0.0459(9) 0.0592(10) 0.0057(8) 0.0005(8) 0.0119(7)
    C13 0.0637(10) 0.0485(9) 0.0479(9) -0.0026(7) 0.0105(7) 0.0064(7)
    C14 0.0497(9) 0.0532(9) 0.0530(9) 0.0035(7) 0.0121(7) 0.0001(7)
    C15 0.0485(8) 0.0476(8) 0.0457(8) 0.0077(7) 0.0031(6) 0.0058(6)
_geom_special_details
;
All s.u.'s (except the s.u. in the dihedral angle between two l.s. planes) are
estimated using the full covariance matrix. The cell s.u.'s are taken into
account individually in the estimation of s.u.'s in distances, angles and
torsion angles; correlations between s.u.'s in cell parameters are only used
when they are defined by crystal symmetry. An approximate (isotropic)
treatment of cell s.u.'s is used for estimating s.u.'s involving l.s. planes.
;
loop_
    _geom_bond_atom_site_label_1
    _geom_bond_atom_site_label_2
    _geom_bond_site_symmetry_2
    _geom_bond_distance
    _geom_bond_publ_flag
    O1 C7 . 1.2216(16) ?
    O2 C8 . 1.4040(16) ?
    O2 H2 . 0.8200 ?
    N1 C2 . 1.3880(17) ?
    N1 C10 . 1.4271(17) ?
    N1 C8 . 1.4821(17) ?
    C1 C6 . 1.3943(19) ?
    C1 C2 . 1.398(2) ?
    C1 C7 . 1.4481(19) ?
    C2 C3 . 1.398(2) ?
    C3 C4 . 1.381(2) ?
    C3 H3 . 0.9300 ?
    C4 C5 . 1.392(3) ?
    C4 H4 . 0.9300 ?
    C5 C6 . 1.368(2) ?
    C5 H5 . 0.9300 ?
    C6 H6 . 0.9300 ?
    C7 C8 . 1.5464(19) ?
    C8 C9 . 1.515(2) ?
    C9 H9A . 0.9600 ?
    C9 H9B . 0.9600 ?
    C9 H9C . 0.9600 ?
    C10 C11 . 1.3833(19) ?
    C10 C15 . 1.3840(19) ?
    C11 C12 . 1.383(2) ?
    C11 H11 . 0.9300 ?
    C12 C13 . 1.373(2) ?
    C12 H12 . 0.9300 ?
    C13 C14 . 1.370(2) ?
    C13 H13 . 0.9300 ?
    C14 C15 . 1.383(2) ?
    C14 H14 . 0.9300 ?
    C15 H15 . 0.9300 ?
loop_
    _geom_angle_atom_site_label_1
    _geom_angle_atom_site_label_2
    _geom_angle_atom_site_label_3
    _geom_angle_site_symmetry_1
    _geom_angle_site_symmetry_3
    _geom_angle
    _geom_angle_publ_flag
    C8 O2 H2 . . 109.5 ?
    C2 N1 C10 . . 122.77(11) ?
    C2 N1 C8 . . 109.04(11) ?
    C10 N1 C8 . . 118.92(10) ?
    C6 C1 C2 . . 121.62(13) ?
    C6 C1 C7 . . 130.66(14) ?
    C2 C1 C7 . . 107.61(12) ?
    N1 C2 C3 . . 127.44(14) ?
    N1 C2 C1 . . 112.44(12) ?
    C3 C2 C1 . . 120.02(13) ?
    C4 C3 C2 . . 116.99(15) ?
    C4 C3 H3 . . 121.5 ?
    C2 C3 H3 . . 121.5 ?
    C3 C4 C5 . . 123.10(16) ?
    C3 C4 H4 . . 118.4 ?
    C5 C4 H4 . . 118.4 ?
    C6 C5 C4 . . 119.92(15) ?
    C6 C5 H5 . . 120.0 ?
    C4 C5 H5 . . 120.0 ?
    C5 C6 C1 . . 118.33(15) ?
    C5 C6 H6 . . 120.8 ?
    C1 C6 H6 . . 120.8 ?
    O1 C7 C1 . . 129.80(13) ?
    O1 C7 C8 . . 122.88(13) ?
    C1 C7 C8 . . 107.30(11) ?
    O2 C8 N1 . . 112.24(11) ?
    O2 C8 C9 . . 107.31(12) ?
    N1 C8 C9 . . 112.40(11) ?
    O2 C8 C7 . . 111.84(11) ?
    N1 C8 C7 . . 102.88(10) ?
    C9 C8 C7 . . 110.21(12) ?
    C8 C9 H9A . . 109.5 ?
    C8 C9 H9B . . 109.5 ?
    H9A C9 H9B . . 109.5 ?
    C8 C9 H9C . . 109.5 ?
    H9A C9 H9C . . 109.5 ?
    H9B C9 H9C . . 109.5 ?
    C11 C10 C15 . . 119.30(13) ?
    C11 C10 N1 . . 119.54(12) ?
    C15 C10 N1 . . 121.07(12) ?
    C12 C11 C10 . . 119.95(14) ?
    C12 C11 H11 . . 120.0 ?
    C10 C11 H11 . . 120.0 ?
    C13 C12 C11 . . 120.44(14) ?
    C13 C12 H12 . . 119.8 ?
    C11 C12 H12 . . 119.8 ?
    C14 C13 C12 . . 119.84(14) ?
    C14 C13 H13 . . 120.1 ?
    C12 C13 H13 . . 120.1 ?
    C13 C14 C15 . . 120.34(14) ?
    C13 C14 H14 . . 119.8 ?
    C15 C14 H14 . . 119.8 ?
    C14 C15 C10 . . 120.11(14) ?
    C14 C15 H15 . . 119.9 ?
    C10 C15 H15 . . 119.9 ?
loop_
    _geom_torsion_atom_site_label_1
    _geom_torsion_atom_site_label_2
    _geom_torsion_atom_site_label_3
    _geom_torsion_atom_site_label_4
    _geom_torsion_site_symmetry_1
    _geom_torsion_site_symmetry_2
    _geom_torsion_site_symmetry_3
    _geom_torsion_site_symmetry_4
    _geom_torsion
    _geom_torsion_publ_flag
    C10 N1 C2 C3 . . . . -31.0(2) ?
    C8 N1 C2 C3 . . . . -177.20(14) ?
    C10 N1 C2 C1 . . . . 152.51(12) ?
    C8 N1 C2 C1 . . . . 6.35(15) ?
    C6 C1 C2 N1 . . . . 175.46(12) ?
    C7 C1 C2 N1 . . . . -1.03(15) ?
    C6 C1 C2 C3 . . . . -1.3(2) ?
    C7 C1 C2 C3 . . . . -177.77(13) ?
    N1 C2 C3 C4 . . . . -175.56(13) ?
    C1 C2 C3 C4 . . . . 0.6(2) ?
    C2 C3 C4 C5 . . . . 0.2(2) ?
    C3 C4 C5 C6 . . . . -0.4(3) ?
    C4 C5 C6 C1 . . . . -0.2(2) ?
    C2 C1 C6 C5 . . . . 1.0(2) ?
    C7 C1 C6 C5 . . . . 176.62(14) ?
    C6 C1 C7 O1 . . . . -2.2(3) ?
    C2 C1 C7 O1 . . . . 173.84(14) ?
    C6 C1 C7 C8 . . . . 179.50(14) ?
    C2 C1 C7 C8 . . . . -4.44(14) ?
    C2 N1 C8 O2 . . . . -128.83(11) ?
    C10 N1 C8 O2 . . . . 83.51(14) ?
    C2 N1 C8 C9 . . . . 110.09(13) ?
    C10 N1 C8 C9 . . . . -37.57(17) ?
    C2 N1 C8 C7 . . . . -8.44(13) ?
    C10 N1 C8 C7 . . . . -156.10(11) ?
    O1 C7 C8 O2 . . . . -50.00(18) ?
    C1 C7 C8 O2 . . . . 128.43(12) ?
    O1 C7 C8 N1 . . . . -170.66(12) ?
    C1 C7 C8 N1 . . . . 7.77(13) ?
    O1 C7 C8 C9 . . . . 69.29(16) ?
    C1 C7 C8 C9 . . . . -112.29(12) ?
    C2 N1 C10 C11 . . . . 144.73(13) ?
    C8 N1 C10 C11 . . . . -72.24(17) ?
    C2 N1 C10 C15 . . . . -38.80(19) ?
    C8 N1 C10 C15 . . . . 104.23(15) ?
    C15 C10 C11 C12 . . . . -1.3(2) ?
    N1 C10 C11 C12 . . . . 175.20(13) ?
    C10 C11 C12 C13 . . . . 0.3(2) ?
    C11 C12 C13 C14 . . . . 0.7(3) ?
    C12 C13 C14 C15 . . . . -0.7(2) ?
    C13 C14 C15 C10 . . . . -0.3(2) ?
    C11 C10 C15 C14 . . . . 1.3(2) ?
    N1 C10 C15 C14 . . . . -175.13(13) ?
loop_
    _geom_hbond_atom_site_label_D
    _geom_hbond_atom_site_label_H
    _geom_hbond_atom_site_label_A
    _geom_hbond_site_symmetry_A
    _geom_hbond_distance_DH
    _geom_hbond_distance_HA
    _geom_hbond_distance_DA
    _geom_hbond_angle_DHA
    O2 H2 O1 4_655 0.82 2.12 2.9014(15) 159
_iucr_refine_instructions_details
;
TITL    k2090 in P b n a
REM  transformed to space group : Pbcn
CELL   0.71073 17.0146  9.2193 15.3843   90.000   90.000   90.000
ZERR   8        0.0004  0.0002  0.0004    0.000    0.000    0.000
LATT    1
SYMM   1/2-X,1/2-Y,1/2+Z
SYMM   1/2+X,1/2-Y,-Z
SYMM   -X,+Y,1/2-Z
SFAC    C   H   N   O
UNIT   120 104   8  16
MERG    2
ACTA
OMIT     0   4  -1
OMIT    -1   3   0
L.S.    10
MPLA 9 C2 C3 C4 C5 C6 C1 C7 C8 N1
MPLA C10 C11 C12 C13 C14 C15
SIZE 0.55 0.40 0.30
TEMP 22
BOND $H
CONF
FMAP    2
PLAN    25
EQIV $1 1-X, Y, 1/2-Z
HTAB O2 O1_$1
WGHT    0.054500    0.372900
FVAR       0.50719
O1    4    0.584365    0.681682    0.296721    11.00000    0.05235    0.06527 =
         0.03967   -0.00211    0.00165    0.00111
O2    4    0.542895    0.873981    0.153500    11.00000    0.05973    0.04569 =
         0.06330    0.00330    0.01948    0.01291
AFIX 147
H2    2    0.500238    0.833416    0.158431    11.00000   -1.50000
AFIX   0
N1    3    0.598921    0.683721    0.067323    11.00000    0.04429    0.03842 =
         0.03895   -0.00204    0.00375   -0.00102
C1    1    0.596940    0.512336    0.177378    11.00000    0.03579    0.04306 =
         0.04590    0.00248    0.00257    0.00208
C2    1    0.600639    0.537126    0.087790    11.00000    0.03510    0.03866 =
         0.04748   -0.00221    0.00287   -0.00138
C3    1    0.601387    0.420053    0.030070    11.00000    0.05478    0.04830 =
         0.05423   -0.00883    0.00574   -0.00516
AFIX  43
H3    2    0.604344    0.433935   -0.029717    11.00000   -1.20000
AFIX   0
C4    1    0.597538    0.282797    0.065836    11.00000    0.05949    0.04194 =
         0.08286   -0.01424    0.00817   -0.00442
AFIX  43
H4    2    0.598126    0.203289    0.028638    11.00000   -1.20000
AFIX   0
C5    1    0.592820    0.257876    0.154923    11.00000    0.05941    0.04033 =
         0.08620    0.00709    0.00917    0.00098
AFIX  43
H5    2    0.589976    0.163471    0.175991    11.00000   -1.20000
AFIX   0
C6    1    0.592372    0.372463    0.211467    11.00000    0.04649    0.04956 =
         0.06184    0.01266    0.00634    0.00535
AFIX  43
H6    2    0.589104    0.357414    0.271132    11.00000   -1.20000
AFIX   0
C7    1    0.593887    0.652257    0.220017    11.00000    0.03141    0.04994 =
         0.04007   -0.00058    0.00181    0.00125
C8    1    0.602721    0.769394    0.148734    11.00000    0.04053    0.03965 =
         0.04188   -0.00585    0.00654    0.00117
C9    1    0.680311    0.848089    0.158966    11.00000    0.05804    0.06280 =
         0.05318   -0.01296    0.00731   -0.01811
AFIX 137
H9A   2    0.683292    0.889883    0.216025    11.00000   -1.50000
H9B   2    0.684047    0.923510    0.116140    11.00000   -1.50000
H9C   2    0.722775    0.780753    0.151218    11.00000   -1.50000
AFIX   0
C10   1    0.634048    0.741293   -0.009523    11.00000    0.04241    0.03945 =
         0.03570   -0.00349    0.00027   -0.00210
C11   1    0.598741    0.856632   -0.051745    11.00000    0.04440    0.04361 =
         0.05363    0.00167    0.00236    0.00379
AFIX  43
H11   2    0.550454    0.891464   -0.032597    11.00000   -1.20000
AFIX   0
C12   1    0.635288    0.920090   -0.122429    11.00000    0.06320    0.04589 =
         0.05924    0.01189    0.00045    0.00571
AFIX  43
H12   2    0.611540    0.997908   -0.150532    11.00000   -1.20000
AFIX   0
C13   1    0.706392    0.869002   -0.151402    11.00000    0.06372    0.04849 =
         0.04792    0.00644    0.01045   -0.00256
AFIX  43
H13   2    0.731001    0.912807   -0.198566    11.00000   -1.20000
AFIX   0
C14   1    0.741010    0.753364   -0.110689    11.00000    0.04966    0.05320 =
         0.05298    0.00009    0.01209    0.00349
AFIX  43
H14   2    0.788899    0.718075   -0.130737    11.00000   -1.20000
AFIX   0
C15   1    0.705127    0.688827   -0.039940    11.00000    0.04850    0.04760 =
         0.04575    0.00584    0.00314    0.00768
AFIX  43
H15   2    0.728790    0.610031   -0.012742    11.00000   -1.20000
HKLF      4
REM     k2090 in P b n a
REM R1 =  0.0434 for   1890 Fo > 4sig(Fo)  and  0.0721 for all   2745 data
REM    165 parameters refined using      0 restraints
END
WGHT      0.0545      0.3729
REM Highest difference peak  0.153,  deepest hole -0.164,  1-sigma level  0.035
Q1    1   0.5832  0.5228  0.1406  11.00000  0.05    0.15
Q2    1   0.6023  0.5636  0.1996  11.00000  0.05    0.15
Q3    1   0.6153  0.4800  0.0596  11.00000  0.05    0.14
Q4    1   0.5990  0.7093  0.1784  11.00000  0.05    0.13
Q5    1   0.5871  0.2218 -0.0254  11.00000  0.05    0.12
Q6    1   0.5912  0.1311  0.2249  11.00000  0.05    0.12
Q7    1   0.6782  0.7514 -0.0025  11.00000  0.05    0.11
Q8    1   0.5943  0.7326  0.0976  11.00000  0.05    0.10
Q9    1   0.8475  0.7920 -0.0992  11.00000  0.05    0.10
Q10   1   0.6123  0.6054  0.0779  11.00000  0.05    0.10
Q11   1   0.6464  0.2313  0.0026  11.00000  0.05    0.10
Q12   1   0.6256  0.1310 -0.0413  11.00000  0.05    0.10
Q13   1   0.5986  0.7591 -0.0519  11.00000  0.05    0.10
Q14   1   0.6270  0.8117 -0.0207  11.00000  0.05    0.10
Q15   1   0.7802  0.7467  0.0405  11.00000  0.05    0.10
Q16   1   0.7206  0.7755  0.0494  11.00000  0.05    0.09
Q17   1   0.6204  0.7151  0.0210  11.00000  0.05    0.09
Q18   1   0.5903  0.4592 -0.0584  11.00000  0.05    0.09
Q19   1   0.6534  0.6949 -0.0387  11.00000  0.05    0.09
Q20   1   0.5988  0.8227  0.3185  11.00000  0.05    0.09
Q21   1   0.6138  0.4588  0.1961  11.00000  0.05    0.09
Q22   1   0.7024  0.8660 -0.2183  11.00000  0.05    0.09
Q23   1   0.6251  1.0820 -0.1207  11.00000  0.05    0.09
Q24   1   0.8138  0.7277 -0.0952  11.00000  0.05    0.09
Q25   1   0.8540  0.6815 -0.1159  11.00000  0.05    0.09
;
data_global
_journal_date_recd_electronic     2011-10-25
_journal_date_accepted     2011-10-28
_journal_name_full     'Acta Crystallographica, Section E'
_journal_year     2011
_journal_volume     67
_journal_issue     12
_journal_page_first     o3228
_journal_page_last     o3229
_journal_paper_category     QO
_journal_coeditor_code     TK5007
_publ_contact_author_name     'Andrej Pevec'
_publ_contact_author_address
;
Faculty of Chemistry and Chemical Technology, University of Ljubljana,
A\<sker\<ceva 5, SI-1000 Ljubljana, Slovenia
;
_publ_contact_author_email     'andrej.pevec@fkkt.uni-lj.si'
_publ_contact_author_fax     '+386 1 24-19-220'
_publ_contact_author_phone     '+386 1 24-19-148'
_publ_section_title
;
2-Hydroxy-2-methyl-1-phenylindolin-3-one
;
loop_
    _publ_author_name
    _publ_author_address
    'Pevec, Andrej'
;
Faculty of Chemistry and Chemical Technology, University of Ljubljana,
SI-1000 Ljubljana, Slovenia
;
    'Kafka, Stanislav'
;
Department of Chemistry, Faculty of Technology, Tomas Bata University in Zlin,
Zlin 76272, Czech Republic
;
    'Ko\<smrlj, Janez'
;
Faculty of Chemistry and Chemical Technology, University of Ljubljana,
SI-1000 Ljubljana, Slovenia
;
