# Supplementary material for: 2-Hy­droxy-2-methyl-1-phenyl­indolin-3-one
Source: Acta Crystallogr Sect E Struct Rep Online. 2011 Nov 9;67(Pt 12):o3228–9. doi: 10.1107/S1600536811045302 (PMC3238890; doi:10.1107/S1600536811045302)
Supplement: Supplementary file 2 [file e-67-o3228-Isup2.hkl]

#
# h,k,l, Fc-squared, Fo-squared, sigma(Fo-squared) and status flag
#
data_I
_shelx_title '    k2090 in P b n a'
_shelx_refln_list_code          4
_shelx_F_calc_maximum      171.91
_exptl_crystal_F_000      1008.00
_reflns_d_resolution_high  0.7702
 
loop_
 _symmetry_equiv_pos_as_xyz
 'x, y, z'
 '-x+1/2, -y+1/2, z+1/2'
 'x+1/2, -y+1/2, -z'
 '-x, y, -z+1/2'
 '-x, -y, -z'
 'x-1/2, y-1/2, -z-1/2'
 '-x-1/2, y-1/2, z'
 'x, -y, z-1/2'
 
_cell_length_a    17.0146
_cell_length_b     9.2193
_cell_length_c    15.3843
_cell_angle_alpha  90.000
_cell_angle_beta   90.000
_cell_angle_gamma  90.000
 
_shelx_F_squared_multiplier     1.000
 
loop_
 _refln_index_h
 _refln_index_k
 _refln_index_l
 _refln_F_squared_calc
 _refln_F_squared_meas
 _refln_F_squared_sigma
 _refln_observed_status
   8   0   0      428.88      459.49     10.50 o
  10   0   0    23538.74    24083.34    374.74 o
  12   0   0     1042.83     1093.12     19.44 o
  14   0   0     2550.48     2551.27     43.93 o
  16   0   0     2941.20     3125.43     55.20 o
  18   0   0      185.15      220.80     10.88 o
  20   0   0     1229.07     1170.09     40.43 o
  22   0   0      406.32      384.85     24.49 o
   5   1   0    29551.56    27140.74    373.96 o
   7   1   0     2877.32     2909.69     34.60 o
   9   1   0     4504.21     4741.41     51.70 o
  11   1   0     4902.69     5214.50     55.20 o
  13   1   0      155.67      157.83      4.28 o
  15   1   0      885.32      884.37     12.83 o
  17   1   0      280.28      280.67      8.55 o
  19   1   0      100.63       97.96      6.61 o
  21   1   0      117.79      101.85      8.94 o
   2   2   0      727.49      735.10     10.50 o
   4   2   0      548.88      452.10      6.61 o
   6   2   0     5581.80     5411.59     61.03 o
   8   2   0       26.76       30.71      2.33 o
  10   2   0      844.40      908.48     11.27 o
  12   2   0      232.08      223.52      4.66 o
  14   2   0        1.33        3.89      2.72 o
  16   2   0       21.99       23.32      3.50 o
  18   2   0      132.53      146.16      7.39 o
  20   2   0        5.44       14.77      7.00 o
   1   3   0       19.05       15.94      1.17 o
   3   3   0       54.72       47.81      1.94 o
   5   3   0     4515.04     4396.60     53.26 o
   7   3   0      573.31      540.73      7.77 o
   9   3   0      313.92      280.28      4.66 o
  11   3   0      384.54      399.62      6.61 o
  13   3   0      681.17      672.12     10.50 o
  15   3   0       69.73       62.20      3.89 o
  17   3   0      216.06      205.25      7.39 o
  19   3   0       34.63       35.76      7.39 o
  21   3   0        0.07       -1.17      7.77 o
   0   4   0     1009.51      858.33     13.61 o
   2   4   0      553.25      533.73      7.39 o
   4   4   0      843.47      881.26     12.44 o
   6   4   0      853.06      933.74     10.88 o
   8   4   0     2998.96     3051.96     36.93 o
  10   4   0        4.05        7.77      2.33 o
  12   4   0      144.45      148.50      4.66 o
  14   4   0        0.72        2.33      3.89 o
  16   4   0       13.64       16.33      1.55 o
  18   4   0        0.00       -0.39      7.39 o
  20   4   0        4.75       -5.44      7.00 o
   1   5   0     5942.99     6182.45     62.59 o
   3   5   0      630.63      715.66     10.11 o
   5   5   0      583.83      612.26      9.33 o
   7   5   0      831.59      892.54     11.66 o
   9   5   0       95.82       89.41      3.11 o
  11   5   0       26.08       34.99      3.11 o
  13   5   0        8.42       15.55      3.11 o
  15   5   0        4.94        8.16      3.89 o
  17   5   0      179.59      167.55      7.77 o
  19   5   0       17.70       16.72      9.33 o
   0   6   0       31.06       30.71      1.94 o
   2   6   0      259.90      277.17      5.44 o
   4   6   0        3.53        2.72      2.33 o
   6   6   0       72.73       68.81      2.33 o
   8   6   0     1335.02     1356.69     20.99 o
  10   6   0     1140.32     1144.05     15.94 o
  12   6   0      169.04      169.49      4.66 o
  14   6   0       23.18       19.05      3.50 o
  16   6   0      183.76      178.04      8.16 o
  18   6   0        2.63       19.44      8.55 o
   1   7   0      330.37      358.03      6.61 o
   3   7   0       16.91       23.71      3.11 o
   5   7   0      196.25      184.26      5.05 o
   7   7   0      129.85      134.89      5.44 o
   9   7   0        0.31       -1.55      3.89 o
  11   7   0        0.06       -1.55      4.28 o
  13   7   0      100.07       96.41      5.44 o
  15   7   0        3.42        4.66      6.61 o
  17   7   0        0.09       -1.55      7.77 o
   0   8   0      752.39      772.42     14.38 o
   2   8   0       16.72       12.83      3.11 o
   4   8   0        4.18        3.89      2.72 o
   6   8   0       85.94       91.35      3.89 o
   8   8   0       21.72        8.55      4.28 o
  10   8   0       34.98       37.32      5.44 o
  12   8   0        0.00        1.17      6.22 o
  14   8   0       74.21       94.85      9.72 o
  16   8   0        6.97       16.72      8.16 o
   1   9   0       38.93       38.10      2.72 o
   3   9   0       20.05       18.66      3.11 o
   5   9   0        0.18       -1.17      3.11 o
   7   9   0       73.36       97.18      5.83 o
   9   9   0        0.52       -5.44      5.44 o
  11   9   0        0.40       -3.11      7.00 o
  13   9   0       14.01        6.61      7.77 o
   0  10   0      228.68      260.45     15.94 o
   2  10   0        0.96       -1.17      3.11 o
   4  10   0       28.01       33.43      4.28 o
   6  10   0       19.88       26.82      5.44 o
   8  10   0       21.81       20.99      5.83 o
  10  10   0        2.19       -3.50      6.61 o
  12  10   0       25.35       30.32      8.55 o
   1  11   0       52.51       59.87      8.55 o
   3  11   0        1.62        6.61      6.61 o
   5  11   0        9.75       -8.16      8.94 o
   7  11   0       80.02       72.69     10.11 o
   2   1   1    14554.93    12211.22    220.05 o
   4   1   1     3645.27     3367.27     25.73 o
   5   1   1      404.99      418.44      3.98 o
   6   1   1      468.50      433.42      4.25 o
   7   1   1      105.45      105.01      2.05 o
   8   1   1       29.62       44.98      3.30 o
   9   1   1      490.22      474.89      4.95 o
  10   1   1     1364.31     1590.71     13.47 o
  11   1   1      473.91      495.28      5.50 o
  12   1   1        2.75       -0.13      2.05 o
  13   1   1       74.97       67.33      2.47 o
  14   1   1      145.97      142.19      3.15 o
  15   1   1      138.89      135.55      3.30 o
  16   1   1        6.25        9.33      2.75 o
  17   1   1        0.00       -3.15      3.15 o
  18   1   1       22.50       25.41      3.70 o
  19   1   1        2.93        3.11      3.30 o
  20   1   1       12.89       12.44      3.85 o
  21   1   1        6.49        8.77      5.08 o
   0   2   1      285.91      352.97     15.16 o
   1   2   1     4434.73     4049.39     42.39 o
   2   2   1      311.47      301.75      8.36 o
   3   2   1     5439.98     5015.60     36.26 o
   4   2   1     2470.97     2375.39     19.54 o
   5   2   1       77.00       80.85      3.69 o
   6   2   1     2742.98     2792.83     22.52 o
   7   2   1       19.49       25.29      1.37 o
   8   2   1      622.15      672.02     13.02 o
   9   2   1        0.01       -1.65      1.65 o
  10   2   1      790.26      840.81      9.52 o
  11   2   1       11.18       12.06      3.50 o
  12   2   1      136.90      133.74      6.61 o
  13   2   1       56.36       52.45      2.92 o
  14   2   1      232.34      219.57     10.69 o
  15   2   1       24.92       23.96      2.32 o
  16   2   1       69.95       70.50      3.30 o
  17   2   1       17.50       16.99      6.41 o
  18   2   1       35.96       34.61      7.00 o
  19   2   1        7.53        6.98      4.86 o
  20   2   1       10.12       10.15     10.11 o
  21   2   1        8.78       19.67      5.63 o
   1   3   1       22.43       16.97      0.97 o
   2   3   1      361.17      335.52      3.89 o
   3   3   1      861.01      837.83      9.33 o
   4   3   1      552.55      552.98      4.40 o
   5   3   1      200.10      204.21      2.32 o
   6   3   1      445.79      481.22      4.76 o
   7   3   1       49.90       53.90      2.53 o
   8   3   1       20.90       26.82      1.49 o
   9   3   1      376.01      399.05      4.40 o
  10   3   1      208.41      240.28      5.05 o
  11   3   1       11.61       12.52      2.33 o
  12   3   1       41.40       45.10      1.92 o
  13   3   1        1.46        2.33      1.77 o
  14   3   1        6.36        5.08      1.77 o
  15   3   1       89.45       85.18      3.02 o
  16   3   1        0.83        2.16      2.43 o
  17   3   1       21.18       27.56      2.99 o
  18   3   1       42.14       37.48      6.41 o
  19   3   1        1.67       -1.17      5.44 o
  20   3   1        0.01        0.00      5.22 o
  21   3   1        7.52        6.09      8.16 o
   0   4   1       14.48       26.43      1.55 o
   1   4   1      658.49      722.37      6.14 o
   2   4   1      615.56      634.26      5.91 o
   3   4   1       17.08       12.73      1.49 o
   4   4   1       38.28       43.30      1.21 o
   5   4   1      218.94      231.69      2.80 o
   6   4   1     1121.04     1111.53      9.73 o
   7   4   1        1.42        1.73      1.94 o
   8   4   1      147.89      152.79      2.75 o
   9   4   1       44.78       40.25      2.33 o
  10   4   1       25.07       22.98      3.11 o
  11   4   1       97.09       91.95      2.75 o
  12   4   1      248.06      255.03      4.40 o
  13   4   1      275.02      265.68      4.20 o
  14   4   1       17.59       10.17      1.44 o
  15   4   1        3.11        1.17      3.89 o
  16   4   1       31.36       37.72      2.53 o
  17   4   1        8.25        3.54      2.53 o
  18   4   1        7.64        2.99      4.30 o
  19   4   1        0.78       -1.19      5.04 o
  20   4   1        0.28       -5.23      8.16 o
   1   5   1      871.44      773.73      6.58 o
   2   5   1      288.86      264.34      3.57 o
   3   5   1       31.33       34.04      1.65 o
   4   5   1      160.32      164.21      2.88 o
   5   5   1        1.53       -0.39      1.17 o
   6   5   1      655.98      678.11      7.28 o
   7   5   1        0.00       -0.15      1.75 o
   8   5   1      280.35      274.19      3.43 o
   9   5   1      251.08      252.51      5.25 o
  10   5   1      194.14      188.95      3.89 o
  11   5   1        4.91        4.86      1.92 o
  12   5   1      480.98      471.88      6.18 o
  13   5   1       25.90       19.83      2.47 o
  14   5   1       13.57       19.80      2.88 o
  15   5   1       17.30       10.02      7.00 o
  16   5   1       14.23        9.21      3.43 o
  17   5   1        1.32       -5.64      5.64 o
  18   5   1       97.11      100.58      6.30 o
  19   5   1       86.35      102.69      7.13 o
  20   5   1        5.62       21.53      9.46 o
   0   6   1      563.26      520.52      6.61 o
   1   6   1      812.09      899.98      7.36 o
   2   6   1      736.23      768.90     10.69 o
   3   6   1      139.75      144.80      2.75 o
   4   6   1       51.84       56.25      2.20 o
   5   6   1       33.72       28.94      1.77 o
   6   6   1       63.15       69.60      3.11 o
   7   6   1       27.15       28.04      2.47 o
   8   6   1       40.01       33.70      2.60 o
   9   6   1       48.98       52.67      1.65 o
  10   6   1       92.84       76.23      2.15 o
  11   6   1      214.01      217.16      3.54 o
  12   6   1       50.58       49.97      2.15 o
  13   6   1        2.13       -1.26      2.33 o
  14   6   1       63.61       71.18      4.86 o
  15   6   1        0.25        1.70      2.70 o
  16   6   1        6.61        5.64      4.86 o
  17   6   1       46.70       54.59      5.79 o
  18   6   1        0.68        5.25      6.32 o
  19   6   1       17.20       11.47     17.10 o
   1   7   1      828.27      865.14      7.64 o
   2   7   1      149.21      137.04      2.88 o
   3   7   1      290.79      291.08      6.80 o
   4   7   1       50.53       47.41      2.92 o
   5   7   1      880.38      890.86      9.73 o
   6   7   1       27.54       29.53      1.77 o
   7   7   1      258.83      257.42      5.83 o
   8   7   1      677.14      689.44      9.07 o
   9   7   1      404.63      418.18      6.73 o
  10   7   1      100.48       94.98      3.85 o
  11   7   1      465.03      509.42      8.78 o
  12   7   1      499.88      502.14      7.13 o
  13   7   1       38.98       52.48      2.32 o
  14   7   1       65.84       69.05      3.43 o
  15   7   1       82.19       80.91      8.16 o
  16   7   1        6.51        3.19      5.83 o
  17   7   1       47.02       52.50      6.91 o
   0   8   1      559.25      559.00      7.77 o
   1   8   1      108.75      103.93      2.71 o
   2   8   1      135.52      135.69      2.99 o
   3   8   1      528.44      507.11      6.60 o
   4   8   1      370.24      369.24      7.19 o
   5   8   1        0.30        5.29      2.33 o
   6   8   1      760.08      818.81      9.61 o
   7   8   1      445.43      449.14      7.13 o
   8   8   1       11.40       13.97      4.66 o
   9   8   1       49.32       55.75      3.98 o
  10   8   1      447.72      433.91      8.94 o
  11   8   1       43.67       52.23      6.03 o
  12   8   1       46.19       46.96      6.41 o
  13   8   1      108.81       99.48      6.18 o
  14   8   1       47.07       34.47      5.63 o
  15   8   1        2.55        5.83      5.77 o
  16   8   1      144.69      157.02      9.57 o
   1   9   1       18.18       16.41      1.65 o
   2   9   1      248.69      247.57      4.58 o
   3   9   1        0.11        2.82      3.50 o
   4   9   1       78.62       78.18      6.03 o
   5   9   1        0.25       -1.87      1.87 o
   6   9   1       39.95       42.21      5.05 o
   7   9   1       83.70       89.52      4.25 o
   8   9   1       29.59       25.45      3.70 o
   9   9   1        9.72       17.99      4.08 o
  10   9   1        9.39       -1.70      3.98 o
  11   9   1        8.94       17.16      4.37 o
  12   9   1       37.23       38.78      5.04 o
  13   9   1       44.77       51.97     14.38 o
  14   9   1       18.02       19.42      5.91 o
   0  10   1      216.72      232.08     11.27 o
   1  10   1       24.53       20.85      3.70 o
   2  10   1      141.39      149.52      5.05 o
   3  10   1        2.06        4.75      2.88 o
   4  10   1      100.04       95.15      3.81 o
   5  10   1       72.19       74.34      5.83 o
   6  10   1       66.29       74.13      5.11 o
   7  10   1        0.58       -5.41      6.03 o
   8  10   1        1.50       -1.90      4.86 o
   9  10   1       52.27       61.62      5.50 o
  10  10   1        0.67        1.17      4.53 o
  11  10   1       17.59       19.32      7.39 o
  12  10   1        7.21        5.80      6.25 o
   1  11   1       14.33       14.50      5.08 o
   2  11   1        1.94        6.03      7.19 o
   3  11   1        1.84        0.88      5.48 o
   4  11   1       13.48       18.23      5.31 o
   5  11   1       14.80       15.83      6.03 o
   6  11   1       23.82       16.94      6.18 o
   7  11   1        0.29       -3.92      9.14 o
   8  11   1       15.24       47.58     41.21 o
   4   0   2      795.94      740.93      8.55 o
   5   0   2      204.49      229.74      3.50 o
   6   0   2      534.87      548.89      6.61 o
   7   0   2     1328.85     1326.37     15.55 o
   8   0   2     3222.96     3310.86     36.54 o
   9   0   2     3686.76     3717.09     43.54 o
  10   0   2        1.27        0.78      2.33 o
  11   0   2      921.96      893.70     12.44 o
  12   0   2     1083.90     1214.02     15.94 o
  13   0   2     4022.08     4315.74     50.92 o
  14   0   2        0.24       -1.94      3.50 o
  15   0   2       97.48       94.46      4.66 o
  16   0   2       71.14       62.59      4.28 o
  17   0   2     1373.81     1417.33     26.82 o
  18   0   2       34.26       14.38      4.66 o
  19   0   2      141.29      132.56      6.61 o
  20   0   2       13.90        3.50      5.83 o
  21   0   2        6.10       -0.78      6.61 o
   1   1   2       78.59       82.02      3.50 o
   3   1   2      685.90      682.69      5.91 o
   4   1   2     1045.50      982.76      8.11 o
   5   1   2     2975.41     2866.10     21.57 o
   6   1   2     7246.08     7276.63     53.25 o
   7   1   2       62.64       53.10      1.77 o
   8   1   2     5612.71     5867.98     44.81 o
   9   1   2        1.38       -1.65      1.65 o
  10   1   2      172.80      178.73      2.88 o
  11   1   2      340.05      344.53      4.25 o
  12   1   2      495.68      516.81      5.91 o
  13   1   2      233.90      218.86      3.98 o
  14   1   2      275.39      259.68      4.40 o
  15   1   2       28.83       30.19      2.47 o
  16   1   2        0.52        2.68      2.71 o
  17   1   2       64.39       59.86      3.82 o
  18   1   2      228.87      208.44      5.91 o
  19   1   2       14.17       16.81     10.30 o
  20   1   2        1.54        5.91      4.10 o
  21   1   2       13.99        5.39      5.08 o
   0   2   2      798.49      835.78      9.72 o
   1   2   2       23.99       42.02      1.37 o
   2   2   2     1346.79     1207.31      9.48 o
   3   2   2     5603.08     5011.27     35.01 o
   4   2   2       28.42       31.38      3.30 o
   5   2   2     1460.30     1370.53     10.71 o
   6   2   2      335.68      322.75      3.43 o
   7   2   2       25.26       39.13      3.69 o
   8   2   2      404.60      426.98      7.00 o
   9   2   2       72.72       54.96      3.11 o
  10   2   2       59.68       58.70      2.05 o
  11   2   2      172.74      159.38      3.02 o
  12   2   2      332.36      350.01      5.44 o
  13   2   2        8.51        8.18      2.33 o
  14   2   2       38.53       34.68      4.28 o
  15   2   2        0.32       -2.32      2.32 o
  16   2   2       19.95       12.83      3.02 o
  17   2   2       14.43       16.95      3.30 o
  18   2   2        9.43        7.87      4.08 o
  19   2   2        1.36       -1.18      4.47 o
  20   2   2        2.42       -0.09      6.41 o
  21   2   2        4.00        4.27      5.96 o
   1   3   2      662.13      620.68      5.31 o
   2   3   2     1131.16     1120.87     10.11 o
   3   3   2      572.82      594.38      5.04 o
   4   3   2      121.13      107.64      2.72 o
   5   3   2     5851.41     5843.32     43.71 o
   6   3   2      498.36      525.19      4.95 o
   7   3   2      152.59      150.81      2.32 o
   8   3   2      451.77      465.09      4.53 o
   9   3   2       20.57       20.11      1.55 o
  10   3   2       33.05       32.03      3.30 o
  11   3   2      555.11      587.98      6.32 o
  12   3   2       17.96       16.56      3.11 o
  13   3   2      318.09      311.63      4.40 o
  14   3   2       17.97       18.18      1.92 o
  15   3   2      119.12      117.09      3.30 o
  16   3   2       28.56       16.02      3.50 o
  17   3   2       37.15       38.21      3.15 o
  18   3   2        2.41        6.15      2.99 o
  19   3   2       13.60       11.95      5.44 o
  20   3   2        5.45        3.47      5.69 o
  21   3   2       12.69        6.82      5.63 o
   0   4   2     2910.24     2974.99     30.32 o
   1   4   2      412.82      449.58      4.12 o
   2   4   2        3.33        9.18      1.94 o
   3   4   2     2545.58     2751.17     20.09 o
   4   4   2       89.85      104.34      1.58 o
   5   4   2      803.49      838.28      7.28 o
   6   4   2        2.13        1.75      1.36 o
   7   4   2     3111.44     3294.36     32.07 o
   8   4   2       15.79       21.40      1.21 o
   9   4   2     1755.68     1859.57     15.67 o
  10   4   2       56.42       44.34      4.08 o
  11   4   2      736.58      744.11      7.84 o
  12   4   2        6.00        4.58      1.55 o
  13   4   2       83.65       85.74      3.30 o
  14   4   2       42.76       37.02      2.05 o
  15   4   2      199.19      229.62      4.66 o
  16   4   2        2.50        2.33      2.14 o
  17   4   2      103.17      113.51      6.80 o
  18   4   2       67.26       70.14      5.91 o
  19   4   2       22.62       14.94     12.83 o
  20   4   2        2.97       17.75      6.30 o
   1   5   2        0.77        0.44      0.93 o
   2   5   2       17.60       25.67      1.75 o
   3   5   2      211.36      225.42      2.71 o
   4   5   2     1141.83     1290.81     11.11 o
   5   5   2       30.35       29.57      2.53 o
   6   5   2        0.20        0.83      1.00 o
   7   5   2        8.27        8.03      1.29 o
   8   5   2        3.37        0.97      1.37 o
   9   5   2      121.19      116.84      2.43 o
  10   5   2       27.59       25.32      3.69 o
  11   5   2        0.15       -0.73      3.69 o
  12   5   2       78.91       85.68      2.71 o
  13   5   2       28.90       23.61      2.53 o
  14   5   2       72.82       66.01      6.03 o
  15   5   2        4.48        5.55      2.88 o
  16   5   2      163.71      180.57      5.31 o
  17   5   2        8.88       -1.79      3.88 o
  18   5   2       35.20       29.36      4.70 o
  19   5   2        7.58        8.78      6.03 o
   0   6   2     1184.49     1254.45     15.16 o
   1   6   2      186.96      218.15      7.58 o
   2   6   2       94.79       92.72      1.65 o
   3   6   2      242.41      226.03      3.43 o
   4   6   2      507.51      532.57      6.05 o
   5   6   2       41.11       40.12      3.30 o
   6   6   2      143.76      142.39      5.05 o
   7   6   2        1.48        1.43      2.43 o
   8   6   2       46.69       47.54      2.53 o
   9   6   2      442.02      473.99      5.59 o
  10   6   2        0.80        0.78      1.58 o
  11   6   2       36.52       31.90      1.87 o
  12   6   2       46.11       52.33      2.43 o
  13   6   2        1.66        2.33      1.94 o
  14   6   2        0.02        1.23      2.32 o
  15   6   2       29.48       32.78      2.88 o
  16   6   2        1.21       -2.12      3.65 o
  17   6   2       30.47       46.26      6.22 o
  18   6   2       33.92       32.01      7.18 o
   1   7   2     1054.28     1076.20     13.22 o
   2   7   2        4.08       10.72      3.30 o
   3   7   2      191.16      186.93      3.26 o
   4   7   2        0.01        1.02      3.11 o
   5   7   2     1641.60     1722.98     16.74 o
   6   7   2        6.11        6.48      2.72 o
   7   7   2      147.19      129.70      3.98 o
   8   7   2      632.85      640.40      9.72 o
   9   7   2      629.87      648.48     14.19 o
  10   7   2        4.63       11.52      5.44 o
  11   7   2      379.49      395.22      5.35 o
  12   7   2       38.03       32.86      2.15 o
  13   7   2        0.47        1.94      3.89 o
  14   7   2       25.15       31.60      3.65 o
  15   7   2      166.67      182.67      7.80 o
  16   7   2        4.49        3.11      8.16 o
  17   7   2       83.73       83.84      7.25 o
   0   8   2      496.71      491.75      7.39 o
   1   8   2        5.38        9.69      2.33 o
   2   8   2       13.53       12.86      1.77 o
   3   8   2      680.14      711.47     11.08 o
   4   8   2       25.95       25.45      3.30 o
   5   8   2        3.35        3.89      1.92 o
   6   8   2      169.52      156.88      3.43 o
   7   8   2       44.52       43.58      3.15 o
   8   8   2       54.70       59.87      3.43 o
   9   8   2        7.89        8.98      5.44 o
  10   8   2      356.81      352.21      7.70 o
  11   8   2        0.14       -0.55      4.66 o
  12   8   2        3.74        4.08      4.86 o
  13   8   2        0.63        2.13      4.37 o
  14   8   2       52.41       52.88      7.77 o
  15   8   2        8.00       13.71      9.72 o
  16   8   2      102.16      111.10      9.72 o
   1   9   2       12.25       11.56      2.92 o
   2   9   2        0.43        1.06      1.94 o
   3   9   2        0.09        2.24      2.15 o
   4   9   2       57.81       57.20      2.80 o
   5   9   2        8.74       14.01      2.23 o
   6   9   2       12.46       11.06      2.05 o
   7   9   2        2.46       -0.64      3.69 o
   8   9   2       22.72       26.92      5.25 o
   9   9   2        1.50        4.82      4.28 o
  10   9   2       19.49       28.61      4.48 o
  11   9   2       21.93       28.47      4.65 o
  12   9   2        2.48        2.28      4.66 o
  13   9   2        4.11        6.35      5.23 o
  14   9   2        0.40       -6.07      6.07 o
   0  10   2        7.43       26.05      7.00 o
   1  10   2        0.41       -0.58      3.57 o
   2  10   2        1.54        1.55      6.41 o
   3  10   2       27.20       29.87      2.65 o
   4  10   2       10.15       10.35      3.89 o
   5  10   2       15.25       13.94      4.24 o
   6  10   2        3.44        5.88      3.79 o
   7  10   2       16.76       17.36      4.65 o
   8  10   2       33.27       32.47      6.22 o
   9  10   2       15.27       14.57      4.65 o
  10  10   2       38.53       45.55      6.80 o
  11  10   2        6.92        2.03      5.51 o
   1  11   2        0.99       -5.63      5.63 o
   2  11   2        0.79        2.63      5.70 o
   3  11   2        1.26       -4.15      8.75 o
   4  11   2        6.01        0.52      4.74 o
   5  11   2        3.35       13.16      6.76 o
   6  11   2       12.75       12.71      6.59 o
   7  11   2       15.67        8.13      6.76 o
   8  11   2       62.05       66.74     15.36 o
   1   1   3     2926.49     2710.86     27.62 o
   2   1   3       64.58       96.80      1.65 o
   3   1   3     1797.95     1634.12     12.17 o
   4   1   3     1063.87     1013.13      8.19 o
   5   1   3      377.58      366.20      3.57 o
   6   1   3     1909.46     1873.89     14.56 o
   7   1   3      994.85     1049.78      9.52 o
   8   1   3      780.83      724.77      6.46 o
   9   1   3      391.95      436.60      4.80 o
  10   1   3      169.73      164.23      3.30 o
  11   1   3       17.13       15.92      2.32 o
  12   1   3      127.54      129.64      3.02 o
  13   1   3      131.64      126.91      3.30 o
  14   1   3       43.68       36.01      2.60 o
  15   1   3        5.99        3.76      2.88 o
  16   1   3      558.21      561.68      9.21 o
  17   1   3       46.89       44.58      3.92 o
  18   1   3        0.17        4.66      3.57 o
  19   1   3       14.61        7.33      4.66 o
  20   1   3       11.20       10.86      3.70 o
  21   1   3       12.82       10.58      5.83 o
   0   2   3      265.42      249.57      3.89 o
   1   2   3    11427.10    10358.44     78.69 o
   2   2   3       13.18       11.83      0.70 o
   3   2   3       69.36       62.20      1.10 o
   4   2   3     1736.79     1676.84     12.21 o
   5   2   3      659.22      651.01      6.80 o
   6   2   3       91.28      105.55      5.83 o
   7   2   3     2952.57     3067.78     23.22 o
   8   2   3      566.91      629.80      6.03 o
   9   2   3       44.18       34.43      1.77 o
  10   2   3       39.54       32.32      2.53 o
  11   2   3       21.76       24.02      2.33 o
  12   2   3        0.46        1.36      1.92 o
  13   2   3      242.65      239.90      4.12 o
  14   2   3       16.02       21.02      2.47 o
  15   2   3        0.76       -0.25      2.72 o
  16   2   3        1.63        1.03      4.47 o
  17   2   3       29.58       29.28      5.83 o
  18   2   3        9.62       13.38      3.82 o
  19   2   3       13.56       14.90      6.41 o
  20   2   3       12.07       11.44      5.03 o
  21   2   3       23.42       27.63      5.60 o
   1   3   3      187.53      189.32      2.20 o
   2   3   3     8376.82     8304.17     58.55 o
   3   3   3       64.04       63.59      1.21 o
   4   3   3        7.84       10.36      0.93 o
   5   3   3        0.58        5.05      0.93 o
   6   3   3        1.09        1.39      0.93 o
   7   3   3      503.80      574.46      5.20 o
   8   3   3       38.93       44.36      1.49 o
   9   3   3        8.88       10.22      1.49 o
  10   3   3       67.49       59.70      1.92 o
  11   3   3       27.18       27.09      1.92 o
  12   3   3        6.22        1.10      1.58 o
  13   3   3       32.67       33.26      2.32 o
  14   3   3      126.41      129.79      4.86 o
  15   3   3       56.81       53.80      3.15 o
  16   3   3       98.34       95.89      3.70 o
  17   3   3        0.04        1.17      2.75 o
  18   3   3       19.60       12.58      4.47 o
  19   3   3        6.77        1.57      4.76 o
  20   3   3       24.55       19.22      8.36 o
  21   3   3        4.55       -1.00      6.53 o
   0   4   3     2195.56     2164.87     25.66 o
   1   4   3     2263.61     2411.75     18.39 o
   2   4   3        0.13        4.04      0.93 o
   3   4   3      976.82     1141.97      8.93 o
   4   4   3      248.94      266.83      2.88 o
   5   4   3      117.82       99.91      1.65 o
   6   4   3       52.66       39.05      3.69 o
   7   4   3      189.13      193.42      2.47 o
   8   4   3       32.35       34.23      1.58 o
   9   4   3     1048.82     1078.76      9.90 o
  10   4   3       84.72       86.29      2.32 o
  11   4   3      187.59      176.10      3.15 o
  12   4   3        0.98        2.12      1.77 o
  13   4   3      156.56      140.48      7.77 o
  14   4   3       51.44       61.88      2.65 o
  15   4   3        6.40        5.85      2.05 o
  16   4   3       12.10        9.36      1.58 o
  17   4   3       10.05        5.83      4.47 o
  18   4   3       30.78       42.43     11.47 o
  19   4   3       18.56       13.13      6.04 o
  20   4   3        1.66        3.28      6.10 o
   1   5   3       10.44       15.42      1.21 o
   2   5   3       16.20       20.81      1.10 o
   3   5   3        4.74        4.53      1.17 o
   4   5   3      616.12      688.12      6.18 o
   5   5   3       72.55       76.26      1.49 o
   6   5   3      833.49      876.15      7.80 o
   7   5   3      209.39      210.21      4.47 o
   8   5   3     1221.93     1316.39     12.06 o
   9   5   3       46.13       44.12      1.65 o
  10   5   3       12.19       14.33      1.75 o
  11   5   3      270.70      286.80      5.64 o
  12   5   3       66.99       58.01      2.43 o
  13   5   3       12.49       11.94      2.60 o
  14   5   3      225.20      230.08      5.64 o
  15   5   3        9.06       11.52      2.99 o
  16   5   3       31.69       28.57      3.26 o
  17   5   3       33.32       35.39     10.11 o
  18   5   3       22.94       40.06      6.03 o
  19   5   3       52.60       47.11      5.83 o
   0   6   3      179.74      199.03      3.89 o
   1   6   3       20.24       18.11      1.49 o
   2   6   3       23.76       23.23      2.53 o
   3   6   3       14.20       17.21      1.00 o
   4   6   3       10.29        9.72      1.07 o
   5   6   3      188.09      196.83      2.92 o
   6   6   3       78.27       73.68      3.89 o
   7   6   3      591.07      577.67     11.08 o
   8   6   3       44.47       47.17      1.58 o
   9   6   3       11.48       11.15      2.14 o
  10   6   3      122.48      122.61      2.99 o
  11   6   3        0.00        0.22      1.94 o
  12   6   3        0.83        1.19      2.15 o
  13   6   3        2.69        1.77      2.43 o
  14   6   3       38.11       35.32      2.80 o
  15   6   3       21.67       24.06      2.71 o
  16   6   3        4.28        2.13      3.36 o
  17   6   3       11.16       10.16      5.24 o
  18   6   3        3.03       -5.35      6.40 o
   1   7   3       48.97       52.70      1.77 o
   2   7   3       12.29       11.15      0.93 o
   3   7   3       56.35       48.64      2.15 o
   4   7   3        7.49        5.47      2.53 o
   5   7   3      164.04      177.52      3.43 o
   6   7   3      372.33      385.73      5.25 o
   7   7   3       30.39       33.41      5.25 o
   8   7   3       12.90        6.76      2.71 o
   9   7   3      148.11      151.83      4.76 o
  10   7   3        3.98        5.12      1.00 o
  11   7   3        0.12        2.09      1.49 o
  12   7   3        4.83        3.69      1.58 o
  13   7   3        6.25        5.05      2.70 o
  14   7   3        6.94        3.30      7.97 o
  15   7   3       54.67       73.29      7.58 o
  16   7   3        7.87       15.22      6.80 o
  17   7   3       21.06       15.90      6.25 o
   0   8   3      216.18      203.31      4.28 o
   1   8   3       50.08       47.69      1.49 o
   2   8   3       30.26       28.08      2.00 o
   3   8   3      239.95      235.66     10.88 o
   4   8   3      150.23      139.80      3.36 o
   5   8   3        7.12       10.59      2.15 o
   6   8   3      196.55      194.49      7.19 o
   7   8   3      313.23      296.81      5.48 o
   8   8   3       12.28        2.72      2.80 o
   9   8   3        5.28        8.33      3.15 o
  10   8   3      197.38      190.54      5.59 o
  11   8   3        6.25       10.64      3.92 o
  12   8   3        4.33        3.05      4.66 o
  13   8   3        1.05        1.01      8.16 o
  14   8   3       51.40       64.42      6.14 o
  15   8   3        4.67        8.55      8.94 o
  16   8   3       39.90       36.37      8.05 o
   1   9   3       19.23       18.68      4.47 o
   2   9   3        5.48        0.21      2.72 o
   3   9   3        5.06        6.75      2.15 o
   4   9   3       29.23       27.39      3.89 o
   5   9   3        0.71        1.58      2.32 o
   6   9   3      474.28      494.36      7.01 o
   7   9   3        1.90        1.51      2.52 o
   8   9   3        3.55        2.01      3.36 o
   9   9   3        3.08        1.36      3.85 o
  10   9   3        3.27       -3.92      3.92 o
  11   9   3        0.52       -4.20      4.20 o
  12   9   3       12.05       22.59      6.73 o
  13   9   3        5.97       10.29      6.61 o
  14   9   3        0.26       -7.22     10.50 o
   0  10   3        0.02       -6.22      6.22 o
   1  10   3       25.92       28.57      3.85 o
   2  10   3        8.45        1.92      2.53 o
   3  10   3       31.26       34.62      2.94 o
   4  10   3       14.06        8.65      3.15 o
   5  10   3       19.51       22.68      3.30 o
   6  10   3        9.32       14.77      3.75 o
   7  10   3        0.14       -2.49      4.24 o
   8  10   3       13.66       13.70      4.46 o
   9  10   3        4.69        6.00      4.66 o
  10  10   3       15.86       18.64      6.18 o
  11  10   3        5.82       15.46      8.08 o
   1  11   3       52.52       58.11      5.97 o
   2  11   3       17.41        4.94     13.80 o
   3  11   3        6.58       10.19      6.25 o
   4  11   3       36.62       36.67      6.97 o
   5  11   3       59.23       58.31      9.72 o
   6  11   3        3.46        2.72      6.47 o
   7  11   3        0.06        5.16      7.13 o
   8  11   3        0.21      -10.07     10.07 o
   0   0   4     8107.78     7230.87    101.85 o
   1   0   4     3011.33     2698.21     29.16 o
   2   0   4     1131.18     1043.37     13.22 o
   3   0   4       16.58       12.44      1.94 o
   4   0   4     2222.84     1990.33     21.77 o
   5   0   4      179.19      144.22      3.11 o
   6   0   4      163.49      147.72      3.11 o
   7   0   4     1064.20     1068.25     12.83 o
   8   0   4        9.28        5.83      2.33 o
   9   0   4       98.10       95.24      3.11 o
  10   0   4      246.00      221.97      4.66 o
  11   0   4        9.32       11.66      3.11 o
  12   0   4       90.87       89.02      3.89 o
  13   0   4        3.38        4.66      3.50 o
  14   0   4      415.05      401.95      8.55 o
  15   0   4       71.57       63.36      4.66 o
  16   0   4        7.73       -2.72      5.83 o
  17   0   4        9.96       -1.17      6.22 o
  18   0   4       35.77       41.21      6.61 o
  19   0   4       72.52       76.97      7.00 o
  20   0   4       12.88       13.22      5.83 o
  21   0   4        2.11       -7.39      7.39 o
   1   1   4     7081.66     6312.25     50.16 o
   2   1   4     2508.58     2350.40     17.32 o
   3   1   4     1686.96     1584.00     11.94 o
   4   1   4     2194.87     2109.40     15.66 o
   5   1   4        2.36        0.78      2.72 o
   6   1   4      120.89      132.85      2.53 o
   7   1   4      147.03      150.25      2.47 o
   8   1   4       19.85       27.21      1.65 o
   9   1   4       14.98       14.96      3.30 o
  10   1   4       32.15       19.35      1.77 o
  11   1   4       30.14       31.30      2.20 o
  12   1   4       87.94       87.92      2.75 o
  13   1   4       22.81       21.21      2.32 o
  14   1   4        1.03       -3.30      4.86 o
  15   1   4        4.14        2.78      6.22 o
  16   1   4      155.78      162.69      5.22 o
  17   1   4       39.13       36.95      3.85 o
  18   1   4        0.04        2.36      3.82 o
  19   1   4        5.05       -3.92      3.92 o
  20   1   4        0.58       -5.58      7.00 o
  21   1   4        4.49        9.14      5.22 o
   0   2   4        2.33       -0.78      0.78 o
   1   2   4      717.69      661.88      7.97 o
   2   2   4      287.03      273.80      3.11 o
   3   2   4     1978.60     2031.86     17.10 o
   4   2   4     2333.23     2299.06     16.25 o
   5   2   4       46.31       39.76      1.55 o
   6   2   4      973.88     1029.25      8.75 o
   7   2   4       63.31       47.11      1.49 o
   8   2   4        0.02       -1.21      1.21 o
   9   2   4      179.91      171.91      2.60 o
  10   2   4       31.90       38.12      2.92 o
  11   2   4       91.39       95.82      2.47 o
  12   2   4      296.66      307.69      4.40 o
  13   2   4       33.16       30.15      2.60 o
  14   2   4      364.85      347.95      5.22 o
  15   2   4       62.85       60.73      3.30 o
  16   2   4        4.49        1.10      3.50 o
  17   2   4        1.26       -0.86      3.89 o
  18   2   4       35.09       27.89      4.10 o
  19   2   4        0.06       -0.27      3.98 o
  20   2   4        7.51       18.14      5.14 o
  21   2   4       12.78        9.87      6.14 o
   1   3   4     5677.04     5468.76     42.11 o
   2   3   4     5798.80     5871.32     45.44 o
   3   3   4      569.72      564.64      4.66 o
   4   3   4     4695.92     4993.33     35.07 o
   5   3   4        2.43        7.19      1.17 o
   6   3   4      480.77      500.85      4.53 o
   7   3   4     1353.70     1378.65     11.27 o
   8   3   4      319.10      322.26      3.30 o
   9   3   4      144.83      138.78      2.20 o
  10   3   4      315.91      325.38      3.82 o
  11   3   4      225.18      217.63      3.26 o
  12   3   4      330.07      334.36      4.86 o
  13   3   4       34.30       26.75      2.32 o
  14   3   4      210.99      209.69      4.10 o
  15   3   4       70.37       70.43      3.26 o
  16   3   4      157.02      150.41      4.53 o
  17   3   4      107.35      107.59      4.40 o
  18   3   4        6.45       -1.34      4.17 o
  19   3   4        6.12       10.18      5.64 o
  20   3   4       23.74       38.82      6.30 o
   0   4   4      636.33      733.16      8.94 o
   1   4   4        1.32        0.39      1.10 o
   2   4   4       32.82       43.54      1.37 o
   3   4   4     1256.15     1286.72     10.17 o
   4   4   4      557.93      559.73      4.92 o
   5   4   4       76.00       76.97      1.65 o
   6   4   4     5407.47     5719.21     43.97 o
   7   4   4      230.84      247.26      3.02 o
   8   4   4      286.44      291.52      3.89 o
   9   4   4       33.11       31.88      1.58 o
  10   4   4     1293.59     1383.21     12.36 o
  11   4   4        2.73        3.50      2.33 o
  12   4   4     1330.92     1425.56     13.46 o
  13   4   4       70.43       71.76      2.60 o
  14   4   4      349.92      337.09      7.19 o
  15   4   4       11.39       14.69      2.23 o
  16   4   4      238.30      233.79      4.53 o
  17   4   4       39.55       29.90      3.69 o
  18   4   4        6.12        3.72      3.94 o
  19   4   4        6.07       -1.70      5.00 o
  20   4   4      117.02      134.56      7.76 o
   1   5   4      486.89      537.64      5.20 o
   2   5   4      356.92      337.03      3.43 o
   3   5   4        3.07        5.64      1.10 o
   4   5   4      262.30      266.90      3.02 o
   5   5   4      154.06      188.47      4.86 o
   6   5   4      314.79      318.86      5.05 o
   7   5   4        6.92        4.23      3.50 o
   8   5   4      514.37      517.69      7.00 o
   9   5   4        1.04        1.91      2.53 o
  10   5   4      101.00      100.68      2.47 o
  11   5   4        6.77        6.55      1.75 o
  12   5   4       66.07       58.31      2.32 o
  13   5   4       18.52       27.57      2.05 o
  14   5   4      139.31      144.67      7.19 o
  15   5   4       34.12       33.43      1.94 o
  16   5   4        2.32        7.66      2.94 o
  17   5   4        0.61        0.39      4.05 o
  18   5   4        0.03        3.27      4.40 o
  19   5   4        3.68        9.09      5.18 o
   0   6   4      411.27      381.35      6.22 o
   1   6   4        9.16        7.50      1.21 o
   2   6   4        8.33        6.93      1.21 o
   3   6   4       47.05       45.64      1.49 o
   4   6   4        0.14       -0.47      1.29 o
   5   6   4       34.41       28.68      1.75 o
   6   6   4      533.54      555.98      5.35 o
   7   6   4       74.81       79.96      1.58 o
   8   6   4        7.53        9.50      3.11 o
   9   6   4       70.86       67.93      2.53 o
  10   6   4        7.14        8.32      1.77 o
  11   6   4       78.40       82.17      5.25 o
  12   6   4       95.62       86.58      3.11 o
  13   6   4       20.06       20.29      5.83 o
  14   6   4        0.39       -0.07      2.23 o
  15   6   4        0.48       -3.59      4.86 o
  16   6   4       17.30        7.13      3.65 o
  17   6   4       11.93       10.55      4.83 o
  18   6   4        5.90       -6.35      6.35 o
   1   7   4        0.70        1.36      2.14 o
   2   7   4      411.54      366.17      4.37 o
   3   7   4      132.73      143.67      2.32 o
   4   7   4      233.10      212.37      3.50 o
   5   7   4      240.29      225.79      3.26 o
   6   7   4      284.53      284.72      7.77 o
   7   7   4      136.02      153.97      2.47 o
   8   7   4      681.53      706.72      7.91 o
   9   7   4       95.50      100.56      2.43 o
  10   7   4        9.47        9.88      1.49 o
  11   7   4       22.57       23.32      1.94 o
  12   7   4      117.07      112.84      3.43 o
  13   7   4        1.09        3.11      2.71 o
  14   7   4      105.48      113.90      5.05 o
  15   7   4       12.24       11.09      7.39 o
  16   7   4        0.56       -2.57      6.99 o
  17   7   4        1.34       -3.09      8.45 o
   0   8   4      397.82      411.67      7.39 o
   1   8   4      408.94      377.71      4.80 o
   2   8   4        3.98        7.07      1.75 o
   3   8   4     2385.11     2514.16     27.02 o
   4   8   4      225.46      220.32      4.38 o
   5   8   4      111.58      113.46      3.23 o
   6   8   4      160.98      169.42      3.59 o
   7   8   4      831.52      845.24     11.84 o
   8   8   4       98.26       94.74      3.81 o
   9   8   4      150.35      149.30      9.72 o
  10   8   4       39.66       39.69      4.38 o
  11   8   4        0.03        6.19      4.66 o
  12   8   4        4.88        5.69      4.53 o
  13   8   4      526.88      592.46     14.43 o
  14   8   4       45.31       70.51     15.36 o
  15   8   4        3.44       -6.04      7.10 o
   1   9   4       23.35       18.21      1.21 o
   2   9   4       75.63       62.19      4.86 o
   3   9   4        0.23       -1.79      1.94 o
   4   9   4        3.29        0.96      4.47 o
   5   9   4        3.43        1.25      2.53 o
   6   9   4       23.51       18.27      2.00 o
   7   9   4        0.51       -1.70      3.00 o
   8   9   4       65.87       57.89      3.94 o
   9   9   4        6.28        8.33     10.30 o
  10   9   4       14.44        8.92      6.61 o
  11   9   4       25.21       25.84      5.31 o
  12   9   4       19.94       -0.68      7.00 o
  13   9   4        8.81       15.03      6.16 o
   0  10   4       35.08       23.71      6.22 o
   1  10   4       59.12       67.02      4.86 o
   2  10   4       22.74       25.64      2.94 o
   3  10   4      173.89      178.34      5.64 o
   4  10   4       54.84       47.18      3.36 o
   5  10   4        0.08       -1.17      5.05 o
   6  10   4       13.38       15.36     12.25 o
   7  10   4       77.41       85.18      5.83 o
   8  10   4        9.04       -1.67      4.65 o
   9  10   4       11.80       20.36     10.11 o
  10  10   4       11.95       17.60      6.14 o
  11  10   4        0.24       13.17      6.97 o
   1  11   4        5.58       21.62      6.91 o
   2  11   4        2.97        3.47      6.70 o
   3  11   4        0.22        8.86      6.86 o
   4  11   4        0.32       -0.96      6.42 o
   5  11   4        5.60        9.69      6.83 o
   6  11   4        0.19       -3.09      6.73 o
   7  11   4        0.15        7.14      7.23 o
   1   1   5     3567.23     3312.73     26.10 o
   2   1   5      787.41      776.50      6.60 o
   3   1   5      121.60      151.91      2.92 o
   4   1   5     2918.61     2949.57     22.12 o
   5   1   5      149.70      132.34      2.05 o
   6   1   5       77.98       72.12      1.65 o
   7   1   5       18.44       15.06      1.94 o
   8   1   5     1438.74     1502.62     12.63 o
   9   1   5        8.20        0.00      3.11 o
  10   1   5      240.38      217.49      3.43 o
  11   1   5        0.92       -1.36      2.14 o
  12   1   5       40.78       33.23      5.05 o
  13   1   5      485.67      477.46      6.46 o
  14   1   5      517.62      533.59      7.56 o
  15   1   5       34.00       35.06      3.30 o
  16   1   5       16.96       19.94      3.98 o
  17   1   5        4.96       -0.03      3.82 o
  18   1   5        1.37       -0.97      4.40 o
  19   1   5       37.67       35.83      7.39 o
  20   1   5        7.36       11.11      6.03 o
  21   1   5        0.99        3.07      5.91 o
   0   2   5     2259.51     2088.68     24.49 o
   1   2   5      436.83      438.90      4.25 o
   2   2   5     4945.12     4611.77     34.91 o
   3   2   5     2247.06     2324.49     18.20 o
   4   2   5      174.21      166.02      2.33 o
   5   2   5      544.83      505.06      4.53 o
   6   2   5      238.50      250.18      2.75 o
   7   2   5      239.34      211.43      2.60 o
   8   2   5      131.89      107.90      1.92 o
   9   2   5     1012.08     1056.28      9.14 o
  10   2   5       42.74       39.87      2.05 o
  11   2   5        4.25        3.74      1.77 o
  12   2   5      202.54      201.85      3.82 o
  13   2   5      254.39      241.76      4.25 o
  14   2   5      768.19      810.00      9.61 o
  15   2   5        0.81        2.02      2.88 o
  16   2   5       52.96       51.54      5.83 o
  17   2   5       20.91       10.18      3.82 o
  18   2   5       17.65        8.63      4.53 o
  19   2   5        2.75        5.75      8.75 o
  20   2   5        7.10       10.51      8.55 o
  21   2   5        0.20       -5.53     10.69 o
   1   3   5      469.69      471.45      5.44 o
   2   3   5     2378.96     2418.05     19.03 o
   3   3   5     1398.80     1396.48     10.98 o
   4   3   5        0.03        0.58      1.75 o
   5   3   5      229.39      229.16      3.30 o
   6   3   5     1747.28     1824.21     16.52 o
   7   3   5      175.36      179.98      2.47 o
   8   3   5        3.25        3.46      1.21 o
   9   3   5      296.32      300.14      3.50 o
  10   3   5      171.86      178.24      2.75 o
  11   3   5       48.14       48.93      2.05 o
  12   3   5       47.77       47.95      2.32 o
  13   3   5        2.77       -0.21      3.11 o
  14   3   5       56.53       58.05      5.64 o
  15   3   5      241.86      246.50      5.05 o
  16   3   5       45.61       41.41      6.80 o
  17   3   5       14.12       14.63      2.80 o
  18   3   5       19.94       11.14      4.66 o
  19   3   5        1.44        7.35      4.48 o
  20   3   5        0.63        1.08      4.94 o
   0   4   5     2245.72     2441.65     27.21 o
   1   4   5       15.21        9.81      1.36 o
   2   4   5      486.44      523.87      4.92 o
   3   4   5       98.76       77.26      3.11 o
   4   4   5     1753.51     1839.19     14.11 o
   5   4   5        1.04        4.15      1.21 o
   6   4   5      393.01      437.13      5.25 o
   7   4   5       38.90       52.20      2.33 o
   8   4   5      209.39      234.41      3.02 o
   9   4   5        7.64        8.37      1.49 o
  10   4   5      234.58      233.87      4.47 o
  11   4   5      105.09       95.08      2.47 o
  12   4   5      169.15      161.53      3.26 o
  13   4   5       15.74       19.29      2.92 o
  14   4   5      243.57      229.20      4.53 o
  15   4   5       15.29       16.57      2.15 o
  16   4   5       48.90       37.87      2.43 o
  17   4   5       56.01       70.42      4.38 o
  18   4   5        0.14       -3.08      4.10 o
  19   4   5        1.87       -2.33      8.75 o
  20   4   5        9.26       11.41      7.01 o
   1   5   5      177.00      157.63      2.20 o
   2   5   5        5.14        6.73      1.00 o
   3   5   5       69.42       75.40      3.69 o
   4   5   5       83.64       75.28      2.14 o
   5   5   5      220.44      220.81      9.33 o
   6   5   5       67.10       64.54      4.28 o
   7   5   5        1.11        1.75      3.30 o
   8   5   5       13.53       14.74      3.30 o
   9   5   5      323.70      340.34      4.40 o
  10   5   5        3.13        0.58      1.65 o
  11   5   5       10.93        7.94      1.94 o
  12   5   5       20.68       16.97      1.92 o
  13   5   5        3.53       -1.09      2.05 o
  14   5   5        9.31        3.81      2.15 o
  15   5   5        7.05        1.72      2.32 o
  16   5   5       83.55       80.04      4.47 o
  17   5   5        8.04        3.60      4.17 o
  18   5   5        5.20       10.74      7.77 o
  19   5   5       28.69       34.96     10.88 o
   0   6   5      173.13      158.99      3.50 o
   1   6   5        5.61        4.28      1.37 o
   2   6   5      178.46      167.82      3.69 o
   3   6   5       66.10       61.23      1.65 o
   4   6   5       42.42       41.23      2.53 o
   5   6   5       14.43       15.74      1.55 o
   6   6   5       32.43       26.84      1.49 o
   7   6   5       64.99       69.21      1.92 o
   8   6   5       69.14       68.64      1.87 o
   9   6   5       49.16       51.54      2.20 o
  10   6   5      138.56      135.37      3.50 o
  11   6   5        5.24        3.83      1.77 o
  12   6   5        8.32        4.01      1.77 o
  13   6   5       53.40       57.84      2.72 o
  14   6   5       19.73       18.26      3.30 o
  15   6   5        1.73        7.63      3.30 o
  16   6   5        0.97       -6.03      6.03 o
  17   6   5       11.68       10.96      4.53 o
  18   6   5        0.24       -0.73     16.52 o
   1   7   5      286.20      263.97      7.58 o
   2   7   5      283.79      295.77      6.41 o
   3   7   5       89.16       95.20      2.14 o
   4   7   5      162.88      159.64      2.52 o
   5   7   5      705.36      743.10      7.36 o
   6   7   5      130.13      116.80      3.50 o
   7   7   5       19.03       17.97      1.21 o
   8   7   5        5.62        7.79      1.37 o
   9   7   5        1.39        1.55      1.37 o
  10   7   5        2.18        0.19      1.37 o
  11   7   5        3.15        8.00      2.92 o
  12   7   5        0.61       -0.48      3.89 o
  13   7   5       14.55       13.19      4.86 o
  14   7   5        1.53        0.72      4.58 o
  15   7   5      121.19      133.07     12.25 o
  16   7   5        5.62       16.51     13.61 o
  17   7   5        3.66        2.52      7.72 o
   0   8   5      368.13      359.58      6.61 o
   1   8   5       77.86       82.03      2.20 o
   2   8   5        5.16        9.66      1.49 o
   3   8   5       11.26       16.59      1.58 o
   4   8   5      144.04      140.57      2.40 o
   5   8   5       23.85       24.66      2.23 o
   6   8   5       10.51       14.21      2.00 o
   7   8   5        5.95        6.97      1.74 o
   8   8   5       10.12        7.91      2.94 o
   9   8   5       10.61        8.84      3.16 o
  10   8   5       43.25       43.66      8.94 o
  11   8   5        0.95        7.52      4.28 o
  12   8   5       12.69       11.76      5.59 o
  13   8   5        5.39       -1.20     13.22 o
  14   8   5       26.95       20.83     12.83 o
  15   8   5        1.12        5.89      6.53 o
   1   9   5       70.53       77.94      2.20 o
   2   9   5      181.87      186.95      3.36 o
   3   9   5        7.00        8.62      2.30 o
   4   9   5       16.84       10.08      4.86 o
   5   9   5       81.88       87.50      2.94 o
   6   9   5      110.58      103.81      3.85 o
   7   9   5      120.99      113.02      5.05 o
   8   9   5        2.24        1.28      3.82 o
   9   9   5       29.86       16.91      5.23 o
  10   9   5        0.49        0.47      5.24 o
  11   9   5        1.77       -1.08      5.87 o
  12   9   5        0.00        0.99      6.07 o
  13   9   5        8.88       17.61     13.02 o
   0  10   5       42.48       31.10      6.22 o
   1  10   5        7.01        9.06      4.47 o
   2  10   5       27.65       29.94      4.08 o
   3  10   5        9.07       13.08      3.35 o
   4  10   5        3.96       -0.50      3.36 o
   5  10   5        1.80       -5.98      7.00 o
   6  10   5        0.50        1.28      5.44 o
   7  10   5       14.61       20.66      6.03 o
   8  10   5        0.70        2.15      5.04 o
   9  10   5        3.33        1.29      5.88 o
  10  10   5       12.13        8.65      6.16 o
   1  11   5       25.07       28.30      6.07 o
   2  11   5        4.09       -3.89      5.97 o
   3  11   5        4.14        3.11      6.60 o
   4  11   5        0.51       15.45      7.80 o
   5  11   5       15.98       21.81      7.91 o
   6  11   5        7.75        6.38      7.12 o
   0   0   6     9299.22     8982.51    127.51 o
   1   0   6      378.67      410.12      6.22 o
   2   0   6        2.71        0.39      1.55 o
   3   0   6        6.33        8.55      1.17 o
   4   0   6        6.53        3.11      2.33 o
   5   0   6      308.39      319.15      5.44 o
   6   0   6      734.68      683.01      8.94 o
   7   0   6     2659.41     2813.67     30.32 o
   8   0   6      730.17      755.70      9.33 o
   9   0   6       79.27       63.36      3.11 o
  10   0   6       55.55       57.14      3.11 o
  11   0   6        0.63       -2.72      2.72 o
  12   0   6      523.35      492.14      8.94 o
  13   0   6      193.92      192.04      5.83 o
  14   0   6       41.61       47.04      4.28 o
  15   0   6        0.08        6.61      4.66 o
  16   0   6       24.21       35.37      5.44 o
  17   0   6       15.39        8.16      5.83 o
  18   0   6        8.56        8.94      6.61 o
  19   0   6       26.05       12.05      7.39 o
  20   0   6       18.98        8.16      7.39 o
  21   0   6        1.38        4.66     10.11 o
   1   1   6     1553.46     1473.15     13.99 o
   2   1   6     1037.99     1064.21      8.80 o
   3   1   6       29.76       29.23      1.49 o
   4   1   6     2761.93     2889.40     22.58 o
   5   1   6      153.00      143.53      2.32 o
   6   1   6      136.57      149.69      2.32 o
   7   1   6      192.46      191.58      2.71 o
   8   1   6      482.74      544.25      5.22 o
   9   1   6       15.06       18.99      1.58 o
  10   1   6       74.84       70.10      2.32 o
  11   1   6        0.03        0.00      1.87 o
  12   1   6      695.06      744.45      8.08 o
  13   1   6      145.48      144.34      7.19 o
  14   1   6      320.71      317.86      5.59 o
  15   1   6       17.26       17.21      3.26 o
  16   1   6      222.92      230.63     13.02 o
  17   1   6        2.20        9.24      4.10 o
  18   1   6      132.99      122.01      6.25 o
  19   1   6       15.75       15.89      9.52 o
  20   1   6       12.28       17.00      6.80 o
   0   2   6      487.72      487.09      6.61 o
   1   2   6      613.63      636.86      5.63 o
   2   2   6        0.11        4.49      1.21 o
   3   2   6     2246.41     2388.10     18.24 o
   4   2   6      480.52      533.65      4.80 o
   5   2   6      350.75      393.08      5.83 o
   6   2   6      436.93      481.88      4.67 o
   7   2   6       12.46       14.47      1.21 o
   8   2   6        1.98        4.32      1.21 o
   9   2   6      321.28      319.74      3.85 o
  10   2   6        0.10       -0.99      1.94 o
  11   2   6      151.32      148.09      2.99 o
  12   2   6      157.08      146.12      3.26 o
  13   2   6       38.83       39.39      2.52 o
  14   2   6       47.41       47.33      3.05 o
  15   2   6       73.03       77.26      5.83 o
  16   2   6       15.31       18.07      5.44 o
  17   2   6        0.40        0.39      3.48 o
  18   2   6        1.49        8.03      4.17 o
  19   2   6        9.11       10.03      5.18 o
  20   2   6       11.94       10.78      6.80 o
   1   3   6     2975.23     3066.44     25.56 o
   2   3   6      729.43      764.09      6.87 o
   3   3   6      234.20      285.97      3.26 o
   4   3   6     1472.63     1560.78     12.49 o
   5   3   6        2.38        4.53      1.75 o
   6   3   6      969.49      994.20     16.13 o
   7   3   6      430.87      419.45      4.40 o
   8   3   6        8.52       11.73      1.75 o
   9   3   6       19.87       17.30      1.37 o
  10   3   6        1.16       -0.74      2.53 o
  11   3   6      196.70      189.38      3.50 o
  12   3   6      414.25      411.15      4.80 o
  13   3   6      126.80      117.48      2.88 o
  14   3   6      195.99      182.38      3.85 o
  15   3   6      114.65      104.02      3.50 o
  16   3   6      223.22      206.10      4.92 o
  17   3   6       11.72        8.80      3.00 o
  18   3   6       67.03       59.82      5.24 o
  19   3   6       13.21        3.98      5.83 o
  20   3   6       23.54       32.70      6.58 o
   0   4   6       29.79       18.27      1.55 o
   1   4   6       48.74       59.78      2.53 o
   2   4   6      198.82      194.37      2.71 o
   3   4   6      536.78      617.36      6.05 o
   4   4   6     2675.92     2791.90     24.10 o
   5   4   6      490.18      493.70      4.92 o
   6   4   6      326.46      327.81      3.98 o
   7   4   6      270.64      299.67      3.43 o
   8   4   6      578.07      591.32      5.75 o
   9   4   6      279.91      293.63      3.64 o
  10   4   6      366.93      373.64      7.97 o
  11   4   6       94.84       85.18      2.32 o
  12   4   6       67.92       67.03      2.32 o
  13   4   6       11.32        4.28      2.20 o
  14   4   6       17.87       20.36      2.92 o
  15   4   6       97.26       95.36      7.00 o
  16   4   6       57.83       49.85      2.80 o
  17   4   6        0.74        2.25      3.88 o
  18   4   6        9.88        5.23      4.48 o
  19   4   6        7.67        3.55      5.59 o
   1   5   6        0.04        4.16      1.00 o
   2   5   6       82.30       75.46      1.94 o
   3   5   6       74.04       88.63      2.05 o
   4   5   6       71.26       64.18      1.92 o
   5   5   6      299.83      296.27      3.64 o
   6   5   6      357.14      366.86      6.41 o
   7   5   6       10.13       13.55      1.58 o
   8   5   6       62.11       63.03      2.15 o
   9   5   6      246.33      264.35      3.85 o
  10   5   6       38.73       38.08      1.87 o
  11   5   6      161.05      158.30      3.15 o
  12   5   6        1.81       -0.33      1.87 o
  13   5   6        6.03        2.33      2.92 o
  14   5   6        1.30        2.29      4.66 o
  15   5   6       46.13       40.10      3.11 o
  16   5   6        6.45        5.89      7.00 o
  17   5   6        4.37        7.76      4.30 o
  18   5   6        3.57       -0.50      4.66 o
   0   6   6      187.15      174.15      3.89 o
   1   6   6      278.19      277.50      3.43 o
   2   6   6      187.79      186.42      2.60 o
   3   6   6       64.26       64.66      1.58 o
   4   6   6      711.38      741.35     13.61 o
   5   6   6        6.00        6.89      1.55 o
   6   6   6      172.14      170.15      3.69 o
   7   6   6        0.15       -0.39      2.14 o
   8   6   6      135.12      124.32      2.71 o
   9   6   6       20.31       19.55      3.50 o
  10   6   6       58.74       58.09      3.11 o
  11   6   6        1.70       -1.94      1.94 o
  12   6   6        9.37       12.74      4.28 o
  13   6   6       14.58       15.30      2.32 o
  14   6   6        0.24       -1.75      2.47 o
  15   6   6        2.71       -3.64      3.64 o
  16   6   6       24.06       25.45      5.28 o
  17   6   6       30.66       27.19      8.03 o
   1   7   6       14.75       21.92      3.69 o
   2   7   6      275.34      265.10      3.89 o
   3   7   6       15.60       18.18      1.37 o
   4   7   6       28.24       23.74      1.37 o
   5   7   6      400.23      374.18      6.03 o
   6   7   6        4.08        1.36      1.37 o
   7   7   6        0.75        1.06      1.49 o
   8   7   6        0.01        1.09      2.33 o
   9   7   6      110.20      113.03      2.72 o
  10   7   6        0.09        1.48      3.50 o
  11   7   6       84.27       82.50      2.88 o
  12   7   6        0.42       -1.45      2.99 o
  13   7   6        7.62       13.20      8.16 o
  14   7   6       14.21       25.67      6.81 o
  15   7   6       38.91       51.59      7.80 o
  16   7   6       10.88       21.88      9.52 o
   0   8   6     1018.70     1009.16     15.55 o
   1   8   6       28.00       29.24      1.65 o
   2   8   6       78.59       69.05      2.05 o
   3   8   6      304.94      323.12      4.53 o
   4   8   6      258.61      237.51      3.73 o
   5   8   6      108.11      109.51      2.72 o
   6   8   6       37.94       26.04      2.72 o
   7   8   6        0.40        1.02      1.00 o
   8   8   6        0.02        0.19      0.82 o
   9   8   6       94.36       88.82      3.43 o
  10   8   6       48.55       38.89     13.41 o
  11   8   6        5.80       10.71      5.05 o
  12   8   6       26.23       23.84      7.19 o
  13   8   6        4.01        8.68      6.33 o
  14   8   6       11.02        9.66     17.69 o
  15   8   6       17.34       13.23      7.97 o
   1   9   6        0.00       -0.19      1.37 o
   2   9   6       44.15       51.63      2.53 o
   3   9   6       25.16       21.38      1.58 o
   4   9   6       30.19       26.55      5.05 o
   5   9   6        3.63        2.58      3.89 o
   6   9   6        0.84       10.21      3.69 o
   7   9   6        2.60       13.05      3.82 o
   8   9   6        3.95       13.19     13.61 o
   9   9   6        7.68        7.14      5.25 o
  10   9   6        0.92        3.42      7.00 o
  11   9   6       22.90       28.52     14.77 o
  12   9   6        4.70        5.99      6.80 o
   0  10   6       15.57       22.94      8.94 o
   1  10   6        0.98       -0.64      3.98 o
   2  10   6        0.62        4.93      3.59 o
   3  10   6      148.39      147.88      6.35 o
   4  10   6        9.61        4.39      5.25 o
   5  10   6       36.14       38.09     10.69 o
   6  10   6       29.08       44.34      6.61 o
   7  10   6       18.83       15.02      4.70 o
   8  10   6        0.98        0.23      4.74 o
   9  10   6        0.26        4.12      7.39 o
  10  10   6        0.01        2.36     18.08 o
   1  11   6       34.24       52.69     12.44 o
   2  11   6       64.28       75.44      8.03 o
   3  11   6        0.39       -4.53     13.22 o
   4  11   6        9.14       10.68      7.80 o
   5  11   6        1.03        5.66      8.11 o
   1   1   7      105.54      126.78      3.89 o
   2   1   7     2384.36     2396.39     18.98 o
   3   1   7      421.82      448.12      4.53 o
   4   1   7       16.15       23.49      1.49 o
   5   1   7       78.56       77.43      2.33 o
   6   1   7      216.63      197.48      3.02 o
   7   1   7       82.85       72.36      2.20 o
   8   1   7      182.50      196.52      2.88 o
   9   1   7      439.46      426.00      8.55 o
  10   1   7      100.99       90.14      4.08 o
  11   1   7       99.52       88.89      4.08 o
  12   1   7      104.64      104.95      2.99 o
  13   1   7       56.34       55.01      3.50 o
  14   1   7       77.80       69.69      4.86 o
  15   1   7       12.46       17.45      4.86 o
  16   1   7       13.85       13.00      3.13 o
  17   1   7      145.25      140.13      8.36 o
  18   1   7       34.42       37.80      7.19 o
  19   1   7       62.29       71.11     14.19 o
  20   1   7       15.79       22.53     13.02 o
   0   2   7     1076.42     1102.84     13.99 o
   1   2   7     1445.43     1470.80     13.22 o
   2   2   7       49.36       49.83      2.33 o
   3   2   7       37.11       51.82      1.29 o
   4   2   7        9.64       11.81      1.55 o
   5   2   7        1.89        0.19      1.10 o
   6   2   7      146.39      149.50      2.43 o
   7   2   7      504.31      516.76      5.20 o
   8   2   7        0.93        1.63      1.49 o
   9   2   7       31.66       29.01      1.29 o
  10   2   7       14.30       11.37      1.55 o
  11   2   7      361.97      371.70      8.16 o
  12   2   7      103.04      100.55      2.53 o
  13   2   7        3.68        2.99      1.65 o
  14   2   7        9.59       12.36      3.11 o
  15   2   7       71.11       75.84      3.81 o
  16   2   7        8.71       18.05      3.30 o
  17   2   7       66.27       65.33      4.86 o
  18   2   7        0.99        0.46      4.30 o
  19   2   7       18.07       15.70      5.96 o
  20   2   7        4.28        4.45     10.11 o
   1   3   7        1.60       -1.10      1.10 o
   2   3   7      196.64      215.82      2.88 o
   3   3   7       13.17       13.02      1.55 o
   4   3   7       79.55       57.41      3.30 o
   5   3   7       81.24       82.87      2.92 o
   6   3   7     1227.70     1328.31     11.68 o
   7   3   7      232.11      239.08      3.30 o
   8   3   7      350.16      343.06      5.25 o
   9   3   7      256.52      274.23      3.43 o
  10   3   7       13.60       10.86      1.94 o
  11   3   7      199.05      184.45      3.15 o
  12   3   7       46.42       49.19      2.20 o
  13   3   7        1.22        0.19      2.53 o
  14   3   7       38.69       38.80      3.50 o
  15   3   7      226.51      207.47      5.04 o
  16   3   7       11.81       12.86      4.28 o
  17   3   7       12.36       14.55      3.69 o
  18   3   7        0.00       -9.79     10.30 o
  19   3   7        6.54        8.55      6.61 o
   0   4   7      119.27      102.63      2.72 o
   1   4   7        1.10       -0.54      1.29 o
   2   4   7      468.25      473.90      4.95 o
   3   4   7      359.83      337.26      3.98 o
   4   4   7      791.84      800.04      8.36 o
   5   4   7        0.12        1.61      1.77 o
   6   4   7      320.16      311.81      4.12 o
   7   4   7       49.68       54.21      3.89 o
   8   4   7      177.90      173.16      2.88 o
   9   4   7        4.67        6.63      1.65 o
  10   4   7        0.13        0.78      2.53 o
  11   4   7       73.97       70.08      3.11 o
  12   4   7       40.88       37.52      2.20 o
  13   4   7       26.81       18.18      2.47 o
  14   4   7        4.35        7.80      2.15 o
  15   4   7       25.26       24.19      3.15 o
  16   4   7       14.72        9.30      3.54 o
  17   4   7       21.08       19.90      4.80 o
  18   4   7        1.18       -4.38      4.38 o
  19   4   7        0.00        9.37      5.87 o
   1   5   7       45.67       44.12      2.72 o
   2   5   7       38.70       36.79      1.77 o
   3   5   7       24.22       21.80      1.65 o
   4   5   7        0.47       -2.14      2.14 o
   5   5   7       19.60       22.71      1.94 o
   6   5   7     1143.11     1160.63     12.06 o
   7   5   7       10.63       10.22      2.05 o
   8   5   7       34.96       33.30      2.32 o
   9   5   7      106.15       92.41      5.05 o
  10   5   7      120.21      112.31      2.92 o
  11   5   7       14.92       20.37      1.87 o
  12   5   7        1.14        3.21      2.05 o
  13   5   7       11.08       10.75      2.15 o
  14   5   7        0.20        4.32      4.86 o
  15   5   7        0.08       -2.14      2.47 o
  16   5   7        0.55        4.96      8.55 o
  17   5   7        1.89       -1.82     12.63 o
  18   5   7        0.32        7.14      9.91 o
   0   6   7      133.01      119.73      3.11 o
   1   6   7       13.20       10.96      1.04 o
   2   6   7      113.65      115.33      2.92 o
   3   6   7      114.84       93.12      2.20 o
   4   6   7       18.05       15.56      1.65 o
   5   6   7       55.86       53.75      2.33 o
   6   6   7        8.43        4.22      3.11 o
   7   6   7      717.34      713.51     15.36 o
   8   6   7       29.41       27.03      3.69 o
   9   6   7       78.47       77.98      2.33 o
  10   6   7      136.87      130.50      3.26 o
  11   6   7       18.46       14.38      2.23 o
  12   6   7       15.45       18.57      2.52 o
  13   6   7      175.50      158.22      5.64 o
  14   6   7        0.53        3.67      3.64 o
  15   6   7        0.13        2.43      5.25 o
  16   6   7        4.64        6.96      7.00 o
  17   6   7       32.67       24.59      8.19 o
   1   7   7        7.01        6.48      1.29 o
   2   7   7      835.32      791.78     10.30 o
   3   7   7        0.21        0.00      2.72 o
   4   7   7       40.73       34.27      1.77 o
   5   7   7       82.56       80.49      2.47 o
   6   7   7      111.41       98.18      2.60 o
   7   7   7       20.76       17.29      3.11 o
   8   7   7       88.50       80.08      5.64 o
   9   7   7        3.88        3.04      1.35 o
  10   7   7      146.25      143.22      3.54 o
  11   7   7       44.38       48.85      2.52 o
  12   7   7       60.14       58.17      4.44 o
  13   7   7        1.37        0.29      4.00 o
  14   7   7        0.02        4.21      7.01 o
  15   7   7        0.23       -0.99      8.55 o
  16   7   7       30.22       30.22      7.96 o
   0   8   7      151.37      131.39      4.28 o
   1   8   7       50.01       43.78      1.77 o
   2   8   7        5.46        6.09      1.29 o
   3   8   7        2.21       -1.04      1.04 o
   4   8   7       71.72       70.13      2.52 o
   5   8   7        0.38        1.61      1.70 o
   6   8   7       84.02       74.36      3.50 o
   7   8   7        0.00        4.49      1.65 o
   8   8   7       39.88       38.10      2.70 o
   9   8   7       17.87       16.33      3.16 o
  10   8   7       13.04       12.01      4.75 o
  11   8   7       12.86        7.82      5.51 o
  12   8   7        0.29       -4.23      6.44 o
  13   8   7       19.53       18.78     10.69 o
  14   8   7        0.37       -0.22      6.86 o
   1   9   7        7.76        8.95      2.15 o
   2   9   7        5.81        7.46      1.92 o
   3   9   7        3.02        4.64      4.28 o
   4   9   7       50.83       48.20      4.47 o
   5   9   7       80.53       80.23      4.53 o
   6   9   7       52.48       48.29      4.12 o
   7   9   7       31.26       24.47      4.25 o
   8   9   7       25.64       27.83      6.80 o
   9   9   7        0.51       -2.54      5.30 o
  10   9   7       31.40       33.21      7.00 o
  11   9   7        1.16       -0.09      6.25 o
  12   9   7        0.40       -1.38      6.53 o
   0  10   7       11.83        8.94      7.39 o
   1  10   7        2.11        7.07     19.24 o
   2  10   7       18.67       32.45      7.58 o
   3  10   7       12.89       18.95      4.65 o
   4  10   7        6.05       15.16      9.52 o
   5  10   7       46.73       46.59     14.77 o
   6  10   7        7.62        6.44      6.00 o
   7  10   7       49.17       55.48      6.70 o
   8  10   7        0.15       -6.41      6.44 o
   9  10   7        0.00        0.39      6.61 o
   1  11   7        8.58       27.80      8.02 o
   2  11   7       12.62       18.50      6.73 o
   3  11   7        5.74        6.12      9.14 o
   4  11   7       50.83       38.10     11.27 o
   0   0   8     1753.70     2080.12     31.88 o
   1   0   8        0.00        1.55      2.33 o
   2   0   8     1986.28     2195.19     26.43 o
   3   0   8      857.33      802.74     10.11 o
   4   0   8     1847.18     2104.23     22.55 o
   5   0   8      799.58      835.39     10.88 o
   6   0   8     3586.48     3997.37     47.81 o
   7   0   8      101.98      100.29      3.50 o
   8   0   8      681.46      655.02      9.72 o
   9   0   8      227.00      230.13      5.05 o
  10   0   8     3208.98     3645.95     45.09 o
  11   0   8      545.37      550.06      9.33 o
  12   0   8      722.54      779.03     11.27 o
  13   0   8      217.78      224.69      5.05 o
  14   0   8      261.05      258.12      7.00 o
  15   0   8      200.49      225.08      6.61 o
  16   0   8      422.45      450.54     11.27 o
  17   0   8        2.10       12.05      7.00 o
  18   0   8       11.41        9.33      6.61 o
  19   0   8       12.89       12.83      7.00 o
  20   0   8      130.45      143.83     10.11 o
   1   1   8     1604.84     1904.16     15.76 o
   2   1   8      299.16      302.16      3.54 o
   3   1   8      315.28      369.57      5.25 o
   4   1   8      109.44      102.04      3.69 o
   5   1   8      670.91      787.27      7.29 o
   6   1   8       47.07       34.22      1.77 o
   7   1   8       29.71       41.00      2.53 o
   8   1   8       70.76       66.90      2.20 o
   9   1   8      189.44      206.70      3.43 o
  10   1   8        0.04       -0.03      1.65 o
  11   1   8       65.28       65.07      2.43 o
  12   1   8       24.96       24.30      1.94 o
  13   1   8        0.14       -1.08      3.30 o
  14   1   8        0.39        1.52      1.35 o
  15   1   8       26.52       25.59      2.32 o
  16   1   8       44.19       49.55      3.88 o
  17   1   8       62.60       58.56      5.75 o
  18   1   8       12.75       16.78      5.63 o
  19   1   8        1.15        2.03      4.86 o
  20   1   8        9.31       16.40      6.35 o
   0   2   8       21.48        8.94      2.33 o
   1   2   8      207.16      223.51      2.88 o
   2   2   8      250.26      255.25      3.30 o
   3   2   8      322.49      321.38      3.54 o
   4   2   8      184.17      166.87      2.92 o
   5   2   8      248.94      257.54      3.26 o
   6   2   8       14.85       14.64      1.65 o
   7   2   8      350.96      368.52      4.40 o
   8   2   8      266.85      269.37      3.89 o
   9   2   8       51.58       54.33      3.69 o
  10   2   8      212.02      205.55      6.22 o
  11   2   8       44.02       45.14      3.30 o
  12   2   8        8.39        6.76      2.05 o
  13   2   8      363.50      384.96      5.35 o
  14   2   8        2.14        1.10      1.94 o
  15   2   8       21.51       19.35      2.32 o
  16   2   8       15.65       19.44      3.73 o
  17   2   8        4.41       -2.29      3.82 o
  18   2   8        0.14        4.41      4.53 o
  19   2   8        0.48       -0.84      5.63 o
   1   3   8      307.50      335.24      7.00 o
   2   3   8      539.33      555.92      5.50 o
   3   3   8        0.07        1.55      1.37 o
   4   3   8        1.79        2.53      1.37 o
   5   3   8       36.37       37.23      2.15 o
   6   3   8      105.16       84.12      2.32 o
   7   3   8      251.61      256.41     10.69 o
   8   3   8        7.70        9.24      2.53 o
   9   3   8       25.35       25.55      2.05 o
  10   3   8        0.45       -0.93      1.77 o
  11   3   8       34.29       27.95      4.28 o
  12   3   8      133.19      124.44      2.88 o
  13   3   8        7.52       11.33      1.87 o
  14   3   8        0.41       -0.11      3.30 o
  15   3   8        0.08       -2.88      2.88 o
  16   3   8       31.18       29.63      4.08 o
  17   3   8       23.21       22.02      3.73 o
  18   3   8       29.31       20.02      6.05 o
  19   3   8        1.22       -0.94      5.63 o
   0   4   8      172.01      179.60      4.28 o
   1   4   8      472.08      497.70      5.31 o
   2   4   8       65.72       52.15      2.05 o
   3   4   8       22.26       16.59      1.94 o
   4   4   8        6.71       10.18      1.49 o
   5   4   8       62.90       52.21      2.05 o
   6   4   8       48.97       46.35      6.03 o
   7   4   8     1557.15     1639.01     15.80 o
   8   4   8       43.00       42.01      2.92 o
   9   4   8      656.57      699.74      7.56 o
  10   4   8       39.53       36.57      2.53 o
  11   4   8       31.02       29.22      2.15 o
  12   4   8        9.29        8.70      2.05 o
  13   4   8      293.80      277.07      5.04 o
  14   4   8        4.04        1.27      3.11 o
  15   4   8      121.35      133.85      4.48 o
  16   4   8       31.23       39.96      4.65 o
  17   4   8       13.08       18.94     13.02 o
  18   4   8        7.97       10.11      6.60 o
   1   5   8      626.19      624.23     11.08 o
   2   5   8       27.63       30.88      1.77 o
   3   5   8        6.98        9.68      3.69 o
   4   5   8      526.77      561.14      6.18 o
   5   5   8      821.67      829.30      8.78 o
   6   5   8        8.20        7.17      2.15 o
   7   5   8      581.09      579.06      9.72 o
   8   5   8      155.33      142.49      3.43 o
   9   5   8      263.73      258.13      4.40 o
  10   5   8       95.96       91.67      2.80 o
  11   5   8      560.37      578.49      7.42 o
  12   5   8       86.33       83.21      5.83 o
  13   5   8        0.30       -1.17      3.89 o
  14   5   8       35.21       34.44      3.26 o
  15   5   8      187.47      181.20      6.03 o
  16   5   8        0.00       -4.30      4.30 o
  17   5   8       27.87       30.11      6.05 o
  18   5   8        8.08       23.08      7.34 o
   0   6   8     2757.66     2953.22     35.37 o
   1   6   8      258.74      247.42      6.80 o
   2   6   8        0.22        3.11      1.65 o
   3   6   8      105.53       81.62      2.32 o
   4   6   8      676.37      721.29      7.56 o
   5   6   8       70.99       64.30      2.32 o
   6   6   8      373.35      364.57      5.31 o
   7   6   8      564.36      573.88     20.41 o
   8   6   8      104.01       96.05      3.15 o
   9   6   8       79.27       66.53      4.08 o
  10   6   8      101.72       96.98      3.43 o
  11   6   8       78.66       79.96      3.08 o
  12   6   8       17.02       19.73      2.71 o
  13   6   8       94.64       89.62      6.03 o
  14   6   8        2.13        3.60      4.24 o
  15   6   8        0.42       10.59      9.91 o
  16   6   8       17.59        6.51      5.89 o
   1   7   8       78.59       82.20      2.43 o
   2   7   8       22.79       19.44      1.92 o
   3   7   8       48.61       48.23      2.05 o
   4   7   8      147.69      143.82      3.30 o
   5   7   8      101.21      101.29      4.66 o
   6   7   8        4.07        5.08      2.05 o
   7   7   8        0.50        0.58      1.92 o
   8   7   8       34.59       36.01      2.47 o
   9   7   8       28.37       26.15      2.32 o
  10   7   8       72.69       66.91      7.77 o
  11   7   8       13.34       12.51      3.69 o
  12   7   8       11.64       13.08      6.03 o
  13   7   8        1.72       -1.73      4.86 o
  14   7   8       27.68       19.40     10.50 o
  15   7   8        5.30       -2.13      7.77 o
   0   8   8      225.50      228.58      5.05 o
   1   8   8        2.25        3.50      1.87 o
   2   8   8       16.80       13.43      1.87 o
   3   8   8        6.30        5.80      1.77 o
   4   8   8        2.52        3.44      3.11 o
   5   8   8       68.81       69.17      2.59 o
   6   8   8       23.80       21.62      2.15 o
   7   8   8       22.47       23.09      2.43 o
   8   8   8        1.65       -0.12      2.35 o
   9   8   8       16.48       22.93      6.61 o
  10   8   8        2.16       -4.62      5.69 o
  11   8   8        0.00       -5.44      5.75 o
  12   8   8        0.47       -3.84      5.69 o
  13   8   8        7.38        3.45     10.30 o
   1   9   8        6.75        9.72      2.75 o
   2   9   8        0.65        2.24      2.32 o
   3   9   8        0.16       -0.78      3.69 o
   4   9   8       52.28       53.67      4.66 o
   5   9   8        7.97        9.85      3.16 o
   6   9   8        0.27        6.07      4.44 o
   7   9   8       12.78       12.73      9.33 o
   8   9   8        8.19       19.00      6.00 o
   9   9   8       10.57        4.23      5.46 o
  10   9   8        2.78        0.35      6.16 o
  11   9   8       21.96       30.94      6.76 o
   0  10   8       65.61       78.91     10.50 o
   1  10   8        0.11        0.81      6.16 o
   2  10   8        1.06        7.44      5.42 o
   3  10   8       95.65      104.72      7.01 o
   4  10   8        2.67        2.38     14.97 o
   5  10   8        0.65       -0.01      5.60 o
   6  10   8       14.53       14.28      8.16 o
   7  10   8       43.77       56.75     10.11 o
   8  10   8        7.31       26.82     12.25 o
   1   1   9      630.78      688.05      6.97 o
   2   1   9      309.33      314.73      7.58 o
   3   1   9      691.09      732.24      7.01 o
   4   1   9       22.55       26.47      1.29 o
   5   1   9      338.16      350.88      4.20 o
   6   1   9      781.11      786.11      8.11 o
   7   1   9      335.52      328.56      4.53 o
   8   1   9      142.08      140.09      2.88 o
   9   1   9      292.60      294.62      4.86 o
  10   1   9      203.33      200.04      3.57 o
  11   1   9       25.24       28.99      2.47 o
  12   1   9      332.70      327.12      5.22 o
  13   1   9       54.15       59.04      2.94 o
  14   1   9       18.14       12.23      2.40 o
  15   1   9       62.27       65.40      3.40 o
  16   1   9        8.80        4.03      3.82 o
  17   1   9       68.78       68.42      5.63 o
  18   1   9       71.73       81.55      6.63 o
  19   1   9        0.62        0.56      5.59 o
   0   2   9     2143.40     2174.59     25.27 o
   1   2   9      190.65      170.30      2.88 o
   2   2   9      423.40      409.96      4.25 o
   3   2   9       55.22       69.39      1.77 o
   4   2   9      115.65      126.29      2.72 o
   5   2   9      100.80      103.41      2.47 o
   6   2   9      392.32      413.08      4.92 o
   7   2   9      133.45      111.49      3.69 o
   8   2   9       36.39       31.93      2.05 o
   9   2   9       28.30       29.23      2.53 o
  10   2   9      151.92      152.00      3.30 o
  11   2   9       29.78       28.61      2.72 o
  12   2   9       39.51       36.07      2.43 o
  13   2   9       34.59       36.89      2.53 o
  14   2   9      171.35      171.39      4.66 o
  15   2   9       56.69       61.38      6.22 o
  16   2   9       59.79       66.31      4.95 o
  17   2   9       53.00       54.77      5.23 o
  18   2   9        0.26        5.49      5.51 o
  19   2   9        4.16        7.62      5.91 o
   1   3   9       47.20       48.17      2.53 o
   2   3   9      222.30      168.55      2.75 o
   3   3   9      162.15      159.03      2.75 o
   4   3   9       79.91       80.31      2.20 o
   5   3   9      334.13      335.47      4.46 o
   6   3   9       47.70       39.33      1.77 o
   7   3   9        0.11       -1.05      1.65 o
   8   3   9        5.73        6.44      1.87 o
   9   3   9      344.43      364.62      4.92 o
  10   3   9        1.08       -1.75      1.75 o
  11   3   9      105.35      106.35      2.99 o
  12   3   9        9.34        5.78      2.72 o
  13   3   9       36.52       29.94      2.52 o
  14   3   9        7.56        5.00      2.80 o
  15   3   9       55.68       54.97      3.59 o
  16   3   9        7.33        8.31      3.98 o
  17   3   9        0.24       -2.20      4.46 o
  18   3   9        0.21        9.11      7.39 o
   0   4   9      454.48      473.09      7.39 o
   1   4   9       78.84       76.68      2.15 o
   2   4   9        6.11        6.73      1.65 o
   3   4   9       54.56       52.32      1.92 o
   4   4   9        3.50        5.83      1.65 o
   5   4   9      158.19      152.55      2.99 o
   6   4   9        0.11        1.68      2.15 o
   7   4   9        2.55        0.39      3.11 o
   8   4   9       48.96       54.60      3.89 o
   9   4   9       18.47       13.69      1.65 o
  10   4   9        2.47       -2.96      4.28 o
  11   4   9        2.82        0.36      2.15 o
  12   4   9        1.19        0.21      2.32 o
  13   4   9       10.06        8.04      2.60 o
  14   4   9       58.88       72.38      6.41 o
  15   4   9        1.13        0.19      3.57 o
  16   4   9        1.03       11.66      6.32 o
  17   4   9        0.02        6.14      5.48 o
  18   4   9       27.77       39.77     19.83 o
   1   5   9      117.85      118.08      2.60 o
   2   5   9     1347.12     1416.58     13.33 o
   3   5   9        0.34        4.87      1.77 o
   4   5   9       12.91        8.91      2.05 o
   5   5   9       33.84       27.35      1.94 o
   6   5   9        5.27        3.68      2.32 o
   7   5   9       95.35       95.45      3.02 o
   8   5   9       23.91       18.01      3.11 o
   9   5   9       10.88       10.52      5.83 o
  10   5   9       21.98       16.28      2.92 o
  11   5   9        7.29        6.32      2.00 o
  12   5   9        0.27        1.17      2.32 o
  13   5   9        2.39        1.47      3.15 o
  14   5   9        4.27        4.96      3.26 o
  15   5   9       16.15        9.27      4.37 o
  16   5   9        0.01        2.20      6.22 o
  17   5   9        0.02       -1.67      5.39 o
   0   6   9      768.36      777.47     13.22 o
   1   6   9      177.67      167.04      3.15 o
   2   6   9       17.72       17.69      1.92 o
   3   6   9        7.20        7.11      1.77 o
   4   6   9      272.23      259.59      6.03 o
   5   6   9       70.11       72.49      4.28 o
   6   6   9      399.08      393.59      6.03 o
   7   6   9       44.60       50.06      3.50 o
   8   6   9        6.31        7.83      2.92 o
   9   6   9       29.97       27.09      2.75 o
  10   6   9      526.16      530.24      8.80 o
  11   6   9        4.36       -1.55      2.60 o
  12   6   9        8.36       10.29      3.43 o
  13   6   9        0.00        1.49      6.22 o
  14   6   9        0.07        0.41      5.26 o
  15   6   9        0.57       -2.52      6.41 o
  16   6   9       55.30       84.94     11.48 o
   1   7   9      269.05      240.90      3.92 o
   2   7   9      168.35      184.16      4.86 o
   3   7   9        0.39        0.19      2.14 o
   4   7   9       29.06       31.14      2.20 o
   5   7   9      197.24      180.71      7.58 o
   6   7   9       20.72       24.89      3.11 o
   7   7   9      159.08      156.28      5.64 o
   8   7   9       55.10       63.20      3.30 o
   9   7   9       43.36       37.72      2.75 o
  10   7   9        7.46        6.13      7.39 o
  11   7   9      166.02      154.36      6.61 o
  12   7   9        0.04        5.31      4.86 o
  13   7   9        7.44        2.66      7.80 o
  14   7   9        2.79       -6.70      6.70 o
   0   8   9       19.74       18.27      3.50 o
   1   8   9       13.10       13.94      1.94 o
   2   8   9        5.59        3.84      2.14 o
   3   8   9       15.07        8.06      2.15 o
   4   8   9       14.40       12.84      5.44 o
   5   8   9        0.25       -2.00      2.00 o
   6   8   9        0.10       -0.58      2.53 o
   7   8   9       11.87       13.78      7.97 o
   8   8   9        0.00       -2.53      3.30 o
   9   8   9        2.30       -2.53      6.61 o
  10   8   9        1.10        6.11      5.79 o
  11   8   9        0.01       13.02     14.19 o
  12   8   9        3.19       -5.59      6.30 o
  13   8   9        4.80       10.27      9.72 o
   1   9   9       38.50       40.23      3.26 o
   2   9   9        3.64       -3.08      3.69 o
   3   9   9        0.09       -1.07      4.08 o
   4   9   9        0.27        0.01      4.10 o
   5   9   9        0.47        2.56      4.17 o
   6   9   9        1.42        1.06      4.48 o
   7   9   9        2.79       -7.09     15.36 o
   8   9   9       10.57       10.72     11.27 o
   9   9   9        1.22        8.84     10.30 o
  10   9   9        1.52       -1.68      6.95 o
   0  10   9        2.54       -7.00      7.77 o
   1  10   9       90.06      106.84     14.38 o
   2  10   9        7.45        4.64      6.69 o
   3  10   9       73.21       71.93     11.08 o
   4  10   9        0.55        3.58      5.71 o
   5  10   9        1.94        2.80      7.31 o
   6  10   9       13.85        3.50      7.58 o
   0   0  10     1234.83     1174.76     21.77 o
   1   0  10     2267.35     2492.18     29.16 o
   2   0  10        2.61        3.50      2.33 o
   3   0  10      341.45      391.85      7.00 o
   4   0  10       47.64       38.87      2.33 o
   5   0  10        6.99       13.61      2.72 o
   6   0  10      137.11      138.00      4.28 o
   7   0  10      258.16      259.29      5.83 o
   8   0  10      484.14      507.69      8.16 o
   9   0  10        8.30       10.11      3.11 o
  10   0  10      554.40      563.28     10.11 o
  11   0  10       31.86       33.43      3.89 o
  12   0  10      355.27      376.30      9.33 o
  13   0  10       15.37       15.94      4.66 o
  14   0  10      176.56      183.87      7.77 o
  15   0  10       12.40       13.99      5.83 o
  16   0  10       66.76       72.30      7.77 o
  17   0  10        0.16       -8.55      8.55 o
  18   0  10       89.30      112.34     10.88 o
  19   0  10        3.55       12.05      9.72 o
   1   1  10     1476.50     1479.53     12.92 o
   2   1  10        0.99       -1.43      2.05 o
   3   1  10       12.33       13.21      5.44 o
   4   1  10       10.69        9.26      1.75 o
   5   1  10      182.00      199.20      5.83 o
   6   1  10        1.08       -2.05      2.05 o
   7   1  10      282.53      286.14      4.12 o
   8   1  10      157.76      163.14      3.30 o
   9   1  10       14.42       17.56      2.32 o
  10   1  10        2.34        6.41      2.20 o
  11   1  10      105.53       99.73      3.15 o
  12   1  10       79.42       72.38      6.41 o
  13   1  10       14.25       12.64      6.61 o
  14   1  10       25.44       27.60      3.15 o
  15   1  10       93.66       96.85      9.91 o
  16   1  10        2.55        2.04      4.08 o
  17   1  10       18.25       11.32      6.61 o
  18   1  10       18.43       24.90      5.77 o
  19   1  10        6.41        1.75      6.87 o
   0   2  10      353.29      366.97      6.22 o
   1   2  10      312.50      346.61      4.37 o
   2   2  10       32.81       31.32      1.77 o
   3   2  10       60.93       49.96      1.77 o
   4   2  10      212.35      209.92      2.99 o
   5   2  10       11.00        9.35      1.65 o
   6   2  10       64.83       58.99      2.32 o
   7   2  10        8.65        5.44      2.05 o
   8   2  10       39.06       38.56      2.43 o
   9   2  10        2.72        5.03      2.15 o
  10   2  10      900.00      944.51     10.03 o
  11   2  10        2.76       -1.53      2.32 o
  12   2  10        1.73        2.14      2.47 o
  13   2  10       10.11       12.26      3.02 o
  14   2  10      122.94      145.05      5.04 o
  15   2  10        6.70        4.34      3.89 o
  16   2  10      145.84      156.58     10.69 o
  17   2  10       11.03        6.47      7.97 o
  18   2  10       48.90       54.17      6.97 o
   1   3  10      989.89     1051.55      9.90 o
   2   3  10       56.17       45.75      2.05 o
   3   3  10        3.05        7.53      4.08 o
   4   3  10       71.83       69.26      2.32 o
   5   3  10       43.37       42.79      1.92 o
   6   3  10       10.90       13.64      1.36 o
   7   3  10      144.05      140.62      3.15 o
   8   3  10       12.37       14.22      2.05 o
   9   3  10       27.94       20.19      2.05 o
  10   3  10       40.69       39.31      3.11 o
  11   3  10       36.97       36.11      2.92 o
  12   3  10       30.02       28.39      2.72 o
  13   3  10        4.04        9.02      2.52 o
  14   3  10       32.89       31.83      2.88 o
  15   3  10       15.69       18.28      4.12 o
  16   3  10       24.54       20.10      6.41 o
  17   3  10       11.99       23.21      6.16 o
  18   3  10        8.08       -4.47      7.19 o
   0   4  10      794.81      818.29     12.05 o
   1   4  10      529.91      537.89      6.14 o
   2   4  10      126.89      119.74      2.47 o
   3   4  10      517.25      493.30      6.22 o
   4   4  10      141.40      142.83      2.88 o
   5   4  10        6.52        8.71      2.05 o
   6   4  10      155.45      165.35      3.64 o
   7   4  10      890.57      907.98     10.68 o
   8   4  10        1.13       -0.56      3.30 o
   9   4  10      128.04      126.30      3.36 o
  10   4  10      158.88      174.98      8.55 o
  11   4  10       82.73       82.02      3.15 o
  12   4  10      179.02      166.77      4.25 o
  13   4  10      277.60      273.88      5.77 o
  14   4  10       13.74       10.16      5.25 o
  15   4  10       28.91       24.57      4.58 o
  16   4  10       35.64       42.55      5.91 o
  17   4  10       39.58       34.79      8.36 o
   1   5  10        2.58        6.53      2.05 o
   2   5  10     1594.80     1657.94     15.80 o
   3   5  10        0.32        0.22      2.53 o
   4   5  10      360.66      363.59      6.61 o
   5   5  10      243.62      221.39      3.85 o
   6   5  10      237.69      231.45      4.30 o
   7   5  10       63.35       48.42      2.60 o
   8   5  10      572.09      577.79      8.51 o
   9   5  10        7.70        5.85      5.64 o
  10   5  10        1.26       -2.10      2.71 o
  11   5  10       17.63       27.29      5.25 o
  12   5  10      126.17      133.43      4.30 o
  13   5  10       15.40       19.50      9.33 o
  14   5  10       47.20       46.53      6.61 o
  15   5  10        1.03       -4.28      5.50 o
  16   5  10        3.39       -3.66      8.94 o
   0   6  10       21.45       40.04      3.89 o
   1   6  10        0.39       -0.54      2.05 o
   2   6  10      329.79      307.30      4.40 o
   3   6  10       37.20       37.95      2.05 o
   4   6  10      117.55      103.68      2.92 o
   5   6  10       12.89        9.39      2.05 o
   6   6  10      210.02      211.30      4.48 o
   7   6  10        0.01        5.14      2.60 o
   8   6  10       19.44       13.82      2.60 o
   9   6  10      255.33      243.41      5.63 o
  10   6  10       75.70       82.84      6.80 o
  11   6  10       28.83       33.80      3.57 o
  12   6  10       65.41       58.30      4.20 o
  13   6  10       82.14       73.65      6.00 o
  14   6  10        2.32       -2.68      5.64 o
  15   6  10        0.67       15.00      6.18 o
   1   7  10      270.73      235.96      6.80 o
   2   7  10        8.53       11.30      2.14 o
   3   7  10       29.18       23.46      2.05 o
   4   7  10        8.04       10.26      2.05 o
   5   7  10        0.04       -1.92      1.92 o
   6   7  10       15.49       14.52      2.92 o
   7   7  10      121.16      107.96      3.70 o
   8   7  10       24.19       20.30      2.71 o
   9   7  10       10.80        4.81      3.92 o
  10   7  10       19.50       26.32     10.11 o
  11   7  10       41.56       41.15      5.82 o
  12   7  10        5.55        2.40      8.36 o
  13   7  10        6.77        4.37      7.08 o
  14   7  10        5.50        7.67     10.28 o
   0   8  10       57.39       65.31      4.28 o
   1   8  10        2.07        4.73      2.60 o
   2   8  10       79.83       97.59      3.57 o
   3   8  10        3.06        0.78      2.60 o
   4   8  10        4.84        9.25      4.28 o
   5   8  10        3.05        3.92      4.86 o
   6   8  10        5.19        8.77      3.15 o
   7   8  10        1.66       -3.85      3.85 o
   8   8  10       47.50       50.97      5.64 o
   9   8  10       36.74       33.79     20.41 o
  10   8  10        7.17        7.81      7.35 o
  11   8  10        9.24       18.90      8.24 o
  12   8  10        0.02       -8.18      8.18 o
   1   9  10        8.92        9.67      3.15 o
   2   9  10       21.42       20.59      3.64 o
   3   9  10        6.00        2.27      3.36 o
   4   9  10        0.05        0.78      3.88 o
   5   9  10        3.50        9.68      5.44 o
   6   9  10        8.00       11.22      6.57 o
   7   9  10        4.62       -2.24      8.73 o
   8   9  10        3.10       -3.11      6.29 o
   9   9  10        0.73       -5.66      6.67 o
   0  10  10        9.15       11.66      7.77 o
   1  10  10        1.56       -4.33      6.30 o
   2  10  10        4.01       18.68      6.41 o
   3  10  10       14.32       27.97      9.14 o
   4  10  10        1.13       -3.83     10.01 o
   5  10  10        4.10       16.54     14.19 o
   1   1  11      202.29      201.08      3.43 o
   2   1  11      207.40      195.93      3.30 o
   3   1  11      146.66      147.72      2.99 o
   4   1  11        5.53        3.30      2.14 o
   5   1  11       37.39       36.90      2.05 o
   6   1  11      155.58      166.65      3.54 o
   7   1  11      152.78      154.47      3.43 o
   8   1  11      245.98      235.11      3.98 o
   9   1  11       14.43       10.50      2.20 o
  10   1  11        0.00       -0.07      2.32 o
  11   1  11      189.23      198.72      4.80 o
  12   1  11      110.30      100.63      3.98 o
  13   1  11       93.39      102.55      4.53 o
  14   1  11       24.43       29.65      4.47 o
  15   1  11       27.42       32.95      3.82 o
  16   1  11        1.16        0.66      8.75 o
  17   1  11       65.72       74.56      6.14 o
  18   1  11       80.37       85.38      6.58 o
   0   2  11       98.37       90.19      3.50 o
   1   2  11      174.06      181.19      3.30 o
   2   2  11      191.93      182.93      3.02 o
   3   2  11      363.21      372.62      4.67 o
   4   2  11        8.45        8.95      3.50 o
   5   2  11        3.21        3.42      1.55 o
   6   2  11       64.97       56.64      2.05 o
   7   2  11       89.91       94.99      2.88 o
   8   2  11       70.23       63.65      2.60 o
   9   2  11       26.82       24.98      2.72 o
  10   2  11      396.69      401.48      6.18 o
  11   2  11       57.32       55.94      3.57 o
  12   2  11        1.82       -0.58      2.75 o
  13   2  11       27.37       25.14      3.69 o
  14   2  11        0.72        3.97      3.89 o
  15   2  11        3.10       -0.56      5.05 o
  16   2  11       35.52       43.82      4.95 o
  17   2  11       33.99       33.99      6.61 o
  18   2  11        2.91        6.87     14.58 o
   1   3  11      338.03      318.57      4.40 o
   2   3  11        2.90        2.98      1.04 o
   3   3  11       55.09       52.29      2.05 o
   4   3  11       52.14       59.09      2.32 o
   5   3  11      283.44      293.66      4.37 o
   6   3  11        0.97        7.42      1.39 o
   7   3  11       12.22       12.82      1.39 o
   8   3  11      273.47      282.17      4.92 o
   9   3  11       60.38       50.81      3.30 o
  10   3  11       26.69       21.80      3.30 o
  11   3  11       61.54       73.30      3.26 o
  12   3  11      121.39      125.54      4.25 o
  13   3  11        0.00        2.18      3.50 o
  14   3  11       33.57       37.36      4.67 o
  15   3  11       17.62       29.10      4.37 o
  16   3  11       48.28       42.00      5.79 o
  17   3  11       11.90       13.26      7.29 o
   0   4  11      143.89      165.60      5.05 o
   1   4  11      261.19      245.10      3.85 o
   2   4  11       70.52       63.85      2.32 o
   3   4  11       41.58       34.88      1.92 o
   4   4  11       26.04       28.27      2.05 o
   5   4  11        0.00       -0.19      2.92 o
   6   4  11      138.88      148.78      3.73 o
   7   4  11       37.27       32.06      6.03 o
   8   4  11       48.31       40.98      4.08 o
   9   4  11      103.03       97.08      3.54 o
  10   4  11       72.43       81.53      6.41 o
  11   4  11       57.22       56.76      3.08 o
  12   4  11      133.13      136.14      5.75 o
  13   4  11        6.53        5.05      6.41 o
  14   4  11       34.66       44.67      7.58 o
  15   4  11        3.29        4.78      4.65 o
  16   4  11        6.31       -1.51      5.91 o
   1   5  11       12.81        7.49      2.72 o
   2   5  11      687.59      698.52      7.96 o
   3   5  11      110.02       97.36      3.50 o
   4   5  11       81.92       77.96      5.64 o
   5   5  11       69.53       57.23      2.60 o
   6   5  11       32.32       35.24      2.52 o
   7   5  11        0.08       -2.47      2.47 o
   8   5  11      188.44      187.51      4.65 o
   9   5  11      181.44      176.48      8.94 o
  10   5  11        5.54        6.96      2.99 o
  11   5  11       26.13       28.35      6.61 o
  12   5  11       80.68       90.19      8.75 o
  13   5  11       23.25       25.38      4.66 o
  14   5  11       23.89       19.03      5.42 o
  15   5  11        5.80        9.36      6.03 o
   0   6  11       17.04       16.72      3.50 o
   1   6  11        6.77        3.04      2.32 o
   2   6  11       11.73       10.77      3.69 o
   3   6  11      147.84      146.77      3.30 o
   4   6  11       37.11       39.56      2.60 o
   5   6  11       19.17       19.76      2.32 o
   6   6  11       73.73       78.11      6.03 o
   7   6  11      128.11      131.02      4.40 o
   8   6  11       10.19       12.34      2.92 o
   9   6  11        1.63        2.77      3.26 o
  10   6  11       84.88       89.53      4.10 o
  11   6  11        4.93       -0.39      4.12 o
  12   6  11       19.39       24.59      6.11 o
  13   6  11       37.72       31.38      6.11 o
  14   6  11        6.90        7.61      7.19 o
   1   7  11       38.96       35.95      3.69 o
   2   7  11        0.97        0.08      2.60 o
   3   7  11        6.80       13.06      2.15 o
   4   7  11       16.16       10.11      2.72 o
   5   7  11       27.39       22.84      3.30 o
   6   7  11        2.37        2.78      2.71 o
   7   7  11        1.31        1.28      2.88 o
   8   7  11        1.17        3.50      3.88 o
   9   7  11        4.76        9.89      4.30 o
  10   7  11        0.10       -4.48      4.48 o
  11   7  11       56.74       46.31      6.95 o
  12   7  11       19.94       24.26     10.07 o
  13   7  11       13.76       10.16      9.35 o
   0   8  11       30.48       32.27      3.89 o
   1   8  11        7.16        7.10      2.60 o
   2   8  11        6.21        3.89      2.75 o
   3   8  11        5.58        8.26      2.88 o
   4   8  11       25.20       23.73      4.28 o
   5   8  11       12.10        7.39      3.57 o
   6   8  11       57.29       61.06      4.67 o
   7   8  11        0.01        3.12      3.98 o
   8   8  11       19.87       15.32     13.99 o
   9   8  11        2.98        4.65      7.89 o
  10   8  11       11.03        1.01      7.65 o
  11   8  11        1.17        2.22     17.69 o
   1   9  11        0.01       -0.32      3.15 o
   2   9  11       11.33       13.77      4.66 o
   3   9  11       12.29       10.03      4.80 o
   4   9  11       10.15       11.85      4.76 o
   5   9  11        2.79        4.58      4.95 o
   6   9  11        9.21       20.01      6.99 o
   7   9  11        3.12        3.09     14.38 o
   8   9  11        0.28       -7.59      7.59 o
   0   0  12      111.78      145.00      7.00 o
   1   0  12      740.71      770.47     12.44 o
   2   0  12        6.44       12.83      3.11 o
   3   0  12      769.26      763.48     11.27 o
   4   0  12        1.48        1.55      2.33 o
   5   0  12       85.06       82.80      4.66 o
   6   0  12      309.28      317.99      7.39 o
   7   0  12      178.90      163.27      5.44 o
   8   0  12        1.14        5.05      3.11 o
   9   0  12       22.05       20.21      3.50 o
  10   0  12       41.23       34.21      4.28 o
  11   0  12       11.11       13.22      4.28 o
  12   0  12       77.14       78.52      5.44 o
  13   0  12      151.39      167.55      7.00 o
  14   0  12       99.19      108.85      6.61 o
  15   0  12        4.22       26.05      7.00 o
  16   0  12       37.52       39.65      7.39 o
  17   0  12        0.92        7.77      7.39 o
   1   1  12        4.54        1.19      2.05 o
   2   1  12        2.93        4.08      2.20 o
   3   1  12       11.44       14.34      2.15 o
   4   1  12       23.99       24.70      1.87 o
   5   1  12      126.40      112.16      3.89 o
   6   1  12        0.00        0.97      4.86 o
   7   1  12      172.05      179.60      3.70 o
   8   1  12      113.27      116.25      3.43 o
   9   1  12       75.66       75.19      3.15 o
  10   1  12        3.63        1.28      2.71 o
  11   1  12        8.93        7.94      2.88 o
  12   1  12        3.07        4.47      3.02 o
  13   1  12        0.05       -0.97      4.86 o
  14   1  12        2.12        5.44      3.85 o
  15   1  12       15.16       11.19      4.25 o
  16   1  12       29.47       41.15     16.72 o
  17   1  12        0.09       -5.50      5.50 o
   0   2  12       75.56       63.36      3.50 o
   1   2  12     1218.85     1255.00     12.50 o
   2   2  12        0.91        3.89      1.92 o
   3   2  12     1062.21     1016.69     10.71 o
   4   2  12       70.37       73.44      2.15 o
   5   2  12       17.09       11.94      1.58 o
   6   2  12      359.99      369.51      4.95 o
   7   2  12     1168.85     1172.83     12.37 o
   8   2  12       93.74       77.60      3.08 o
   9   2  12      116.50      103.12      3.54 o
  10   2  12      131.43      134.21      4.66 o
  11   2  12       64.54       69.26      3.54 o
  12   2  12       90.62       86.40      4.25 o
  13   2  12      337.21      354.24     18.46 o
  14   2  12        1.04       -4.74      4.74 o
  15   2  12        0.29        0.29      4.47 o
  16   2  12       66.90       97.61     17.69 o
  17   2  12       41.48       45.16      7.25 o
   1   3  12      743.02      746.99     15.36 o
   2   3  12      862.81      823.93      8.51 o
   3   3  12      126.97      130.34      3.15 o
   4   3  12      202.07      180.07      3.89 o
   5   3  12       31.41       23.99      3.50 o
   6   3  12      213.63      194.66      4.28 o
   7   3  12      507.51      488.16      7.00 o
   8   3  12     1085.41     1160.89     13.23 o
   9   3  12       10.00       10.28      4.86 o
  10   3  12       10.25       13.75      2.80 o
  11   3  12      236.60      234.27      5.77 o
  12   3  12      133.32      117.55     10.11 o
  13   3  12        0.07        2.39      4.08 o
  14   3  12      125.66      129.87      8.55 o
  15   3  12        6.07        6.61      4.67 o
  16   3  12        2.18        4.73     10.69 o
   0   4  12      662.06      656.96     10.88 o
   1   4  12      188.05      170.46      5.05 o
   2   4  12      179.52      165.81      3.43 o
   3   4  12       40.79       53.75      2.33 o
   4   4  12     1148.67     1181.24     12.17 o
   5   4  12        8.38       14.36      3.89 o
   6   4  12      396.19      379.65     15.94 o
   7   4  12      242.44      236.17      5.23 o
   8   4  12      214.08      199.67     11.27 o
   9   4  12        0.43        0.25      2.99 o
  10   4  12      331.19      358.54      7.91 o
  11   4  12        4.50        4.83      3.73 o
  12   4  12       37.55       39.51      9.72 o
  13   4  12       11.24       13.25      4.95 o
  14   4  12       16.40       10.94     10.30 o
  15   4  12        1.32        2.33      5.50 o
  16   4  12       89.02       80.41     12.63 o
   1   5  12       28.83       27.71      2.32 o
   2   5  12       61.11       46.11      2.47 o
   3   5  12       14.41       19.66      2.53 o
   4   5  12       71.39       72.26      3.30 o
   5   5  12      158.29      153.13      7.39 o
   6   5  12        0.18        0.70      2.59 o
   7   5  12        0.36       -2.35      2.52 o
   8   5  12        1.38       -0.37      2.88 o
   9   5  12        8.32       13.95      6.22 o
  10   5  12        1.52        0.32      2.99 o
  11   5  12       20.59       10.28      3.36 o
  12   5  12        0.00       -3.65      5.44 o
  13   5  12        6.00       13.36      4.76 o
  14   5  12        1.92        3.38     11.27 o
  15   5  12       69.65       78.38      8.68 o
   0   6  12        5.50        0.00      3.50 o
   1   6  12       59.62       45.76      2.60 o
   2   6  12       30.23       29.98      2.60 o
   3   6  12        0.56        1.89      2.14 o
   4   6  12       12.03       11.69      2.15 o
   5   6  12        0.08        1.07      2.32 o
   6   6  12       36.02       37.65      3.15 o
   7   6  12       55.17       42.51      3.54 o
   8   6  12        7.84        7.39      3.57 o
   9   6  12       37.79       34.18      3.85 o
  10   6  12       11.66        9.79      4.65 o
  11   6  12        0.54        5.77      5.05 o
  12   6  12        0.82        1.80      6.00 o
  13   6  12        2.66       -2.17      6.18 o
   1   7  12       29.97       26.96      2.75 o
   2   7  12        8.91       13.42      2.88 o
   3   7  12       23.19       23.71      2.99 o
   4   7  12        0.03        4.56      2.99 o
   5   7  12        1.47        0.06      2.92 o
   6   7  12       18.80       19.50      3.23 o
   7   7  12        5.71        3.14      3.30 o
   8   7  12       72.23       85.18      5.75 o
   9   7  12       16.75       28.80      5.31 o
  10   7  12        1.58        3.58     10.50 o
  11   7  12        4.38       -3.24      6.04 o
  12   7  12        3.42       17.24     15.94 o
   0   8  12      155.86      140.72      7.39 o
   1   8  12        1.09        1.64      3.15 o
   2   8  12        0.21       -2.81      3.43 o
   3   8  12        0.50       -3.64      3.64 o
   4   8  12       20.43       12.92      3.26 o
   5   8  12        3.85        8.06      4.10 o
   6   8  12        1.63        1.16      4.80 o
   7   8  12        2.27       -4.12      4.65 o
   8   8  12        5.22       -8.08      8.55 o
   9   8  12       58.15       48.11      7.92 o
   1   9  12        3.85        4.17      3.98 o
   2   9  12        7.16        7.90      6.41 o
   3   9  12       11.07       13.22      5.31 o
   4   9  12       41.64       53.62      5.91 o
   5   9  12        0.32       -4.05      6.53 o
   6   9  12        1.67       -3.44      8.20 o
   1   1  13      158.40      147.73      3.57 o
   2   1  13      777.89      804.81     17.49 o
   3   1  13        1.60        2.57      3.50 o
   4   1  13      216.98      201.34      4.10 o
   5   1  13      188.10      173.92      3.70 o
   6   1  13       54.96       43.86      3.15 o
   7   1  13        0.35       -1.17      2.59 o
   8   1  13       16.55       12.60      4.47 o
   9   1  13       18.27       21.25      4.47 o
  10   1  13       15.27       14.97      3.15 o
  11   1  13        4.56       -0.58      4.86 o
  12   1  13      108.16      107.34      4.67 o
  13   1  13        8.15        6.73      3.43 o
  14   1  13        0.67       -2.15      8.55 o
  15   1  13        2.89        6.97      5.14 o
  16   1  13        5.79        2.64      5.51 o
   0   2  13      409.76      403.90      7.77 o
   1   2  13        3.04        6.95      2.05 o
   2   2  13        4.84        5.75      2.05 o
   3   2  13      681.64      692.75      7.96 o
   4   2  13      141.12      140.75      3.89 o
   5   2  13       33.83       31.57      2.15 o
   6   2  13      119.53      116.76      2.88 o
   7   2  13      921.09     1025.39     12.60 o
   8   2  13        0.53       -0.54      2.59 o
   9   2  13        5.48        6.22      2.80 o
  10   2  13       36.98       36.25      3.08 o
  11   2  13       12.00       13.99      5.44 o
  12   2  13       16.06       18.09      6.61 o
  13   2  13      124.95      133.37      5.87 o
  14   2  13        0.33        1.68      4.53 o
  15   2  13       27.69       24.05      8.16 o
  16   2  13        5.54        1.81      6.16 o
   1   3  13      214.62      198.46      3.57 o
   2   3  13        0.42       -0.64      1.35 o
   3   3  13      107.91       98.38      2.33 o
   4   3  13        0.15       -0.97      1.58 o
   5   3  13      171.62      157.58      4.01 o
   6   3  13      371.20      347.31      5.88 o
   7   3  13        0.24        1.50      1.94 o
   8   3  13       64.13       68.41      2.72 o
   9   3  13       50.38       44.89      2.43 o
  10   3  13        9.10        4.04      2.65 o
  11   3  13        0.00        5.48      3.94 o
  12   3  13        8.00        5.91      4.53 o
  13   3  13        0.16       -0.24      4.44 o
  14   3  13       13.59       -0.51      6.22 o
  15   3  13        0.01       -6.51     11.66 o
   0   4  13      216.90      202.92      5.83 o
   1   4  13       86.80       96.81      4.08 o
   2   4  13       40.50       42.67      2.60 o
   3   4  13       76.64       78.16      6.61 o
   4   4  13       92.98       88.20      2.88 o
   5   4  13       30.24       40.91      2.47 o
   6   4  13      136.16      139.10      6.22 o
   7   4  13       32.57       40.27      3.26 o
   8   4  13        6.40       10.94      3.45 o
   9   4  13        0.78        3.12      3.69 o
  10   4  13       85.27       96.24      4.86 o
  11   4  13       61.34       69.94     10.30 o
  12   4  13       49.87       51.30      5.05 o
  13   4  13       23.61       27.54      5.59 o
  14   4  13       11.37       12.83      6.05 o
  15   4  13        5.93        7.25      6.30 o
   1   5  13        1.20       -0.78      2.20 o
   2   5  13       65.05       75.10      3.50 o
   3   5  13       27.30       23.37      2.88 o
   4   5  13        0.23        0.46      5.44 o
   5   5  13       17.22       16.89      2.43 o
   6   5  13      143.41      136.22      6.41 o
   7   5  13       11.00       12.19      8.16 o
   8   5  13        5.88        3.69      3.16 o
   9   5  13        0.44       -3.36      3.36 o
  10   5  13       16.95        8.94      3.82 o
  11   5  13       22.61       15.20      4.86 o
  12   5  13        0.42        6.50      4.66 o
  13   5  13        1.67       -5.91      5.91 o
  14   5  13       19.43       19.09      7.97 o
   0   6  13       26.13       43.54      4.66 o
   1   6  13       21.75       19.61      2.88 o
   2   6  13        0.74        0.12      2.72 o
   3   6  13        2.26       -1.39      2.60 o
   4   6  13       12.14       17.55      2.99 o
   5   6  13        2.11        2.14      3.02 o
   6   6  13       19.07       24.50     12.63 o
   7   6  13       50.62       56.88      7.00 o
   8   6  13        4.38        2.97      7.58 o
   9   6  13       14.13       27.45     12.83 o
  10   6  13       20.59        8.55      5.22 o
  11   6  13        3.39       -1.33      5.75 o
  12   6  13        0.08       -6.32     11.47 o
   1   7  13        2.49        5.44      3.11 o
   2   7  13        4.37        0.19      3.30 o
   3   7  13        8.50       12.12      3.15 o
   4   7  13       58.54       71.14      6.41 o
   5   7  13       11.21       14.75      3.64 o
   6   7  13       26.13       28.59      4.30 o
   7   7  13       26.62       25.19      4.92 o
   8   7  13       59.06       80.36      6.14 o
   9   7  13        0.57       -1.56      9.91 o
  10   7  13       23.49       49.87      7.26 o
   0   8  13        0.08        0.78      5.05 o
   1   8  13        0.07       -3.03      4.28 o
   2   8  13        1.25       -0.09      3.54 o
   3   8  13       78.23       82.77      5.44 o
   4   8  13        0.21       -2.45      4.10 o
   5   8  13       14.50       13.45      4.59 o
   6   8  13        8.08       21.40     15.74 o
   7   8  13       68.31      107.76     28.96 o
   1   9  13       32.04       39.14      6.63 o
   2   9  13       20.43       18.60      6.03 o
   0   0  14      748.09      768.92     21.77 o
   1   0  14      522.25      526.74     11.27 o
   2   0  14      350.12      356.86      8.94 o
   3   0  14      775.94      797.30     14.77 o
   4   0  14      493.05      515.46     10.11 o
   5   0  14       53.22       49.76      4.66 o
   6   0  14      157.33      141.89      6.61 o
   7   0  14      148.12      143.05      6.61 o
   8   0  14        3.44        0.00      4.28 o
   9   0  14      191.23      190.48      7.00 o
  10   0  14      147.23      149.66      7.00 o
  11   0  14       14.45       10.88      5.05 o
  12   0  14       20.04       18.66      6.22 o
  13   0  14      206.81      232.08     12.44 o
  14   0  14        4.81       16.72      8.94 o
  15   0  14        2.72       13.99      7.39 o
   1   1  14        0.69       -1.14      2.32 o
   2   1  14        0.46       -0.23      2.71 o
   3   1  14        4.07        2.48      2.15 o
   4   1  14        9.58        8.08      1.58 o
   5   1  14       84.49       88.54      8.16 o
   6   1  14        1.31       -1.24      2.99 o
   7   1  14        1.99        2.11      2.80 o
   8   1  14      161.62      171.40      4.66 o
   9   1  14        4.48        3.13      3.69 o
  10   1  14        5.06        2.42      6.22 o
  11   1  14        9.53       10.22      3.70 o
  12   1  14       34.51       37.87      4.48 o
  13   1  14       27.52       30.57      5.48 o
  14   1  14       18.19       26.10      5.22 o
  15   1  14        0.43        4.87      5.63 o
   0   2  14      664.40      585.05     11.27 o
   1   2  14        0.08        1.60      2.53 o
   2   2  14      331.99      324.33      5.48 o
   3   2  14       28.15       24.10      2.20 o
   4   2  14     1021.23     1023.91     12.83 o
   5   2  14       68.34       67.90      4.66 o
   6   2  14      240.80      206.43      7.77 o
   7   2  14       10.75       11.78      7.19 o
   8   2  14       31.04       26.17      6.41 o
   9   2  14       59.82       72.72      3.98 o
  10   2  14      257.54      255.46      6.69 o
  11   2  14        1.65        7.87      4.37 o
  12   2  14       24.28       23.97      4.66 o
  13   2  14       13.22       12.13      5.83 o
  14   2  14       25.65       25.92      5.48 o
  15   2  14        0.05       10.28      5.42 o
   1   3  14      284.52      253.42      6.41 o
   2   3  14       91.90       91.50      3.89 o
   3   3  14        1.17        0.21      1.75 o
   4   3  14       24.79       21.97      2.32 o
   5   3  14     1006.27     1037.10     14.72 o
   6   3  14       27.78       19.91      3.50 o
   7   3  14       31.23       28.17      3.70 o
   8   3  14        0.40        0.97      1.48 o
   9   3  14       62.27       61.00      4.76 o
  10   3  14        0.06        1.04      4.01 o
  11   3  14      266.92      278.25      8.63 o
  12   3  14       40.61       37.11     11.86 o
  13   3  14       22.11       14.53     13.02 o
  14   3  14        2.35        5.65      7.19 o
   0   4  14      145.48      143.83      6.22 o
   1   4  14       13.72       15.25      2.23 o
   2   4  14       12.38       10.15      2.32 o
   3   4  14       69.57       88.87      6.61 o
   4   4  14       98.83       92.37      3.50 o
   5   4  14       16.40       13.33      3.30 o
   6   4  14       48.29       56.02      8.55 o
   7   4  14       24.91       23.08      3.92 o
   8   4  14       14.19        6.64      4.66 o
   9   4  14       34.39       33.50      5.25 o
  10   4  14        3.04       -2.36      5.64 o
  11   4  14        8.76        4.82      7.39 o
  12   4  14       18.57       15.23      5.63 o
  13   4  14        8.06        5.50      5.63 o
   1   5  14       26.77       21.47      6.61 o
   2   5  14       32.33       28.72      8.36 o
   3   5  14        0.23       -0.51      3.15 o
   4   5  14       23.41       24.31      5.05 o
   5   5  14       14.81       12.15      2.71 o
   6   5  14        0.33       -3.34      6.80 o
   7   5  14        1.22        3.59      3.70 o
   8   5  14        0.20        3.62      7.19 o
   9   5  14        1.46       -1.24      3.88 o
  10   5  14        0.43        4.12      6.03 o
  11   5  14        0.14        4.96      5.25 o
  12   5  14        5.91       -3.82      5.91 o
   0   6  14        7.96       -0.39      5.05 o
   1   6  14        4.67       -0.79      3.15 o
   2   6  14        0.86        1.28      3.15 o
   3   6  14        1.29        0.97      5.25 o
   4   6  14        6.04       10.32      3.43 o
   5   6  14        1.24       -1.59      3.08 o
   6   6  14       44.75       56.42      5.23 o
   7   6  14       12.59       11.29      5.14 o
   8   6  14        3.12        2.17      5.25 o
   9   6  14       10.61       21.07     14.38 o
  10   6  14        0.84       -5.79      5.79 o
  11   6  14        0.44        1.86      9.33 o
   1   7  14        0.06        0.12      6.61 o
   2   7  14        0.00        4.28      6.03 o
   3   7  14        0.04       -0.75      5.44 o
   4   7  14       13.28       17.70      4.25 o
   5   7  14       17.82       15.91      5.63 o
   6   7  14        8.50       12.09      5.48 o
   7   7  14        8.47        3.82      5.14 o
   8   7  14        0.06       -0.49      5.75 o
   9   7  14        7.28       -0.66      8.12 o
   0   8  14       39.34       30.71      6.22 o
   1   8  14        6.96       10.47      9.14 o
   2   8  14        4.02        7.65      4.30 o
   3   8  14        6.46        5.85      5.64 o
   4   8  14        0.58        6.06      5.20 o
   5   8  14       19.00       19.48      6.42 o
   1   1  15      177.81      198.97      4.80 o
   2   1  15        5.52        6.44      3.30 o
   3   1  15        0.47        2.28      2.15 o
   4   1  15        2.03        0.16      1.58 o
   5   1  15       41.90       50.92      2.59 o
   6   1  15      208.40      218.79      7.39 o
   7   1  15       64.93       63.16      3.64 o
   8   1  15       27.09       31.25      4.86 o
   9   1  15       19.44       15.33      3.89 o
  10   1  15       73.77       81.19      5.31 o
  11   1  15       49.95       57.73      8.36 o
  12   1  15        0.17       -1.98      9.91 o
  13   1  15        5.28       -0.58      5.22 o
  14   1  15        0.00        5.83      6.32 o
   0   2  15       35.97       33.04      3.89 o
   1   2  15        1.57        1.94      2.43 o
   2   2  15       66.51       66.30      9.52 o
   3   2  15        5.71        3.52      2.60 o
   4   2  15       29.12       21.87      4.08 o
   5   2  15        8.73        6.61      2.20 o
   6   2  15        5.06        7.09      3.69 o
   7   2  15       19.66       14.30      5.44 o
   8   2  15       12.63       10.50      4.08 o
   9   2  15        7.46        5.63      3.52 o
  10   2  15       49.29       54.41      8.16 o
  11   2  15        0.85       -6.22      6.22 o
  12   2  15        0.26       -0.05      5.35 o
  13   2  15        0.24       12.40      6.41 o
  14   2  15       36.19       47.27     11.08 o
   1   3  15       36.55       33.03      3.50 o
   2   3  15        0.23        1.79      1.94 o
   3   3  15        1.33        1.10      1.09 o
   4   3  15        2.64        1.70      2.00 o
   5   3  15       23.59       16.98      3.44 o
   6   3  15        2.54       -3.09      3.09 o
   7   3  15      115.17      116.29      7.00 o
   8   3  15       13.40       10.76      4.30 o
   9   3  15       33.86       40.64      5.64 o
  10   3  15        1.92       11.88      4.86 o
  11   3  15       24.02       31.35     13.02 o
  12   3  15        0.69       -7.01      7.01 o
  13   3  15        3.62       16.02      6.73 o
   0   4  15       21.99       17.10      5.05 o
   1   4  15        3.04        0.56      6.22 o
   2   4  15        1.96        2.48      2.00 o
   3   4  15       12.01       11.86      2.23 o
   4   4  15        0.34       -0.39      2.72 o
   5   4  15       38.69       44.82     10.11 o
   6   4  15        1.41        2.54      5.25 o
   7   4  15        4.42        2.82      4.30 o
   8   4  15        3.61        1.17      4.44 o
   9   4  15       42.95       47.34      5.11 o
  10   4  15        0.54       -5.44      5.44 o
  11   4  15        0.10        3.78      5.59 o
  12   4  15        0.95        8.16      5.63 o
   1   5  15       66.71       68.38      3.73 o
   2   5  15       72.08       82.80      6.80 o
   3   5  15        0.00        1.12      3.08 o
   4   5  15        1.70        2.63      7.39 o
   5   5  15       24.76       17.96      3.40 o
   6   5  15        1.18        8.68      3.82 o
   7   5  15        1.34        4.56      4.30 o
   8   5  15        0.02       -4.10      4.10 o
   9   5  15       12.30       12.09      4.38 o
  10   5  15        7.82       12.74      6.41 o
  11   5  15       12.27       10.67      5.88 o
   0   6  15       10.01       17.49      5.05 o
   1   6  15        6.66       17.03      6.03 o
   2   6  15       24.81       28.77      4.01 o
   3   6  15        0.06        2.06      6.41 o
   4   6  15        0.00        0.13      4.20 o
   5   6  15        5.62        7.33      5.31 o
   6   6  15        1.08       -5.44      5.50 o
   7   6  15        6.24        5.66     17.69 o
   8   6  15        8.68        4.60      6.89 o
   9   6  15       15.74       18.75      7.05 o
   1   7  15       25.46       25.26      4.12 o
   2   7  15       46.40       55.40      6.05 o
   3   7  15       33.45       36.95      5.48 o
   4   7  15        6.32        9.33      6.22 o
   5   7  15       11.03       22.76      8.75 o
   6   7  15        0.44       -0.33      5.69 o
   0   0  16      355.63      342.09     16.33 o
   1   0  16       18.72       19.44      5.05 o
   2   0  16        0.01        2.33      4.28 o
   3   0  16        3.77       -2.33      3.50 o
   4   0  16        5.51        5.44      2.72 o
   5   0  16       25.49       26.82      5.05 o
   6   0  16       33.91       31.10      6.22 o
   7   0  16       34.45       44.32      5.44 o
   8   0  16      126.05      126.73      7.39 o
   9   0  16        0.00       19.83      7.00 o
  10   0  16      136.81      152.38     10.50 o
  11   0  16       24.06       20.99      7.77 o
  12   0  16        0.02       -5.44      7.00 o
  13   0  16       70.26       64.53      9.72 o
   1   1  16       14.10        6.46      3.45 o
   2   1  16       11.90       12.21      6.03 o
   3   1  16        8.65       14.30      3.11 o
   4   1  16       39.39       38.82      2.92 o
   5   1  16      143.59      129.89      5.22 o
   6   1  16       17.01       17.77      3.54 o
   7   1  16        2.35        9.59      4.08 o
   8   1  16        0.10        2.00      5.05 o
   9   1  16       53.73       56.86      7.77 o
  10   1  16        0.35        0.22      5.83 o
  11   1  16       11.79        9.17      5.44 o
  12   1  16        1.52        2.37      5.87 o
  13   1  16        3.80        0.13      5.91 o
   0   2  16        0.00       -0.78      3.89 o
   1   2  16       17.95        9.72      4.66 o
   2   2  16        8.11        7.16      2.60 o
   3   2  16       22.83       30.23      2.43 o
   4   2  16       14.60        8.36      2.47 o
   5   2  16       51.45       51.94      3.85 o
   6   2  16        4.04        4.96      4.08 o
   7   2  16       30.38       29.93      4.92 o
   8   2  16       14.78       12.31      6.41 o
   9   2  16       11.38        8.98      5.11 o
  10   2  16        1.57        0.97      9.14 o
  11   2  16        6.45        0.39      6.60 o
  12   2  16        0.08       -5.61      9.72 o
   1   3  16       19.31       22.69      2.60 o
   2   3  16        3.07        5.15      2.00 o
   3   3  16        9.16       10.88      2.75 o
   4   3  16       84.14      110.35     12.44 o
   5   3  16       12.34       15.80      4.47 o
   6   3  16       18.26       25.80      4.35 o
   7   3  16        1.78        3.00      5.83 o
   8   3  16        0.32        0.22      4.66 o
   9   3  16        4.89       -2.05      7.97 o
  10   3  16        3.35        9.90      5.48 o
  11   3  16        2.33       14.43      9.14 o
  12   3  16        0.04        5.24     10.11 o
   0   4  16      154.56      186.98      8.16 o
   1   4  16        1.42       -1.99      4.86 o
   2   4  16        0.39       -3.54      3.54 o
   3   4  16       86.94       85.49      4.44 o
   4   4  16        0.12        5.88      7.39 o
   5   4  16       33.22       29.86      7.19 o
   6   4  16        0.52        2.17      4.66 o
   7   4  16        0.66       -3.24      5.63 o
   8   4  16       27.18       23.81      5.51 o
   9   4  16        1.07       -3.13      6.03 o
  10   4  16        0.15        1.85      5.91 o
   1   5  16       56.61       66.03      7.77 o
   2   5  16       21.22       24.88      5.05 o
   3   5  16       17.67       22.56      5.50 o
   4   5  16       40.90       47.05      5.77 o
   5   5  16      212.73      261.94     11.84 o
   6   5  16        9.17       -3.13      7.19 o
   7   5  16       10.33       26.43      7.18 o
   8   5  16       20.65       30.43      7.49 o
   9   5  16       46.97       53.09     17.69 o
   0   6  16        0.49       -0.78      5.44 o
   1   6  16        3.11       -0.38      6.80 o
   2   6  16       35.31       44.60      5.20 o
   3   6  16        2.37        9.48      4.95 o
   4   6  16        9.82        3.33      5.14 o
   5   6  16       30.63       19.45      7.19 o
   6   6  16       69.81       82.69      7.66 o
   7   6  16       14.41       24.45      6.90 o
   1   7  16        0.05        3.43      5.51 o
   2   7  16        0.01        5.55      5.23 o
   1   1  17        1.92        3.40      3.15 o
   2   1  17       67.61       47.80     10.11 o
   3   1  17        1.46       -0.68      3.16 o
   4   1  17       59.59       59.82      4.53 o
   5   1  17        1.75        0.47      3.43 o
   6   1  17       69.83       75.80      4.67 o
   7   1  17       70.86       80.98      5.89 o
   8   1  17       26.61       22.37      6.03 o
   9   1  17       28.37       43.64     10.30 o
  10   1  17        8.54       18.01      6.07 o
  11   1  17       23.26       39.69      7.39 o
   0   2  17       48.41       69.19      5.83 o
   1   2  17       53.44       44.82      3.64 o
   2   2  17        1.10       -2.92      2.92 o
   3   2  17       54.04       54.19      4.10 o
   4   2  17        0.14        2.75      4.10 o
   5   2  17       32.03       24.57      4.94 o
   6   2  17        4.59        7.06      4.94 o
   7   2  17        0.66       -4.95      4.95 o
   8   2  17        9.33       14.38      6.14 o
   9   2  17       32.47       30.56      6.25 o
  10   2  17        1.49       -0.11      7.39 o
   1   3  17        0.60        1.04     12.63 o
   2   3  17        5.08        5.07      6.22 o
   3   3  17        6.71       15.64      4.65 o
   4   3  17       10.15        8.96      4.10 o
   5   3  17       11.48        2.78      4.66 o
   6   3  17       47.41       46.74      5.03 o
   7   3  17       21.20       13.95      6.41 o
   8   3  17       11.90        0.81      5.31 o
   9   3  17        6.66        3.08      5.31 o
  10   3  17        1.38       -1.74      6.46 o
   0   4  17        9.07        5.44      4.66 o
   1   4  17       19.41       17.77      5.35 o
   2   4  17        7.59       13.40      8.16 o
   3   4  17       78.97       91.57      7.96 o
   4   4  17        3.26        6.71      6.41 o
   5   4  17        0.74        1.55      5.87 o
   6   4  17        1.37        3.47      6.40 o
   7   4  17       21.11       16.52      8.55 o
   8   4  17       13.09       24.49      7.36 o
   1   5  17        6.50        5.36      8.16 o
   2   5  17        4.23        5.05      5.44 o
   3   5  17       16.19       21.32      6.58 o
   4   5  17       65.88       64.02     10.88 o
   5   5  17        8.63        4.60      5.91 o
   6   5  17       23.69       43.45     17.49 o
   7   5  17        6.37       12.56      6.97 o
   0   6  17        4.97        8.94      8.94 o
   1   6  17        7.52        3.50      6.87 o
   2   6  17        1.86        0.60      8.94 o
   3   6  17       21.45       25.05      5.59 o
   0   0  18       47.79       56.76     10.11 o
   1   0  18        1.72        1.94      4.66 o
   2   0  18       10.21       11.66      5.05 o
   3   0  18       24.92       24.10      7.00 o
   4   0  18        3.13       -2.72      4.66 o
   5   0  18       53.20       52.48      7.00 o
   6   0  18        0.96       -6.61      6.61 o
   7   0  18        6.20        7.77      8.16 o
   8   0  18        2.96        6.22      7.77 o
   9   0  18      151.42      152.00     12.44 o
   1   1  18       10.30       10.88      3.30 o
   2   1  18       31.10       39.12      4.25 o
   3   1  18        5.70        1.93      3.98 o
   4   1  18        6.60        7.61      6.61 o
   5   1  18        6.81        7.68      5.11 o
   6   1  18        0.19        3.75      5.25 o
   7   1  18        0.13        0.30      6.03 o
   8   1  18        1.42        3.01      4.74 o
   9   1  18        0.35       -5.05      5.05 o
   0   2  18       53.63       74.64      9.72 o
   1   2  18        0.04       -1.27      4.14 o
   2   2  18        6.43       10.87      5.83 o
   3   2  18        7.97        4.91      4.14 o
   4   2  18        2.71        3.34      6.41 o
   5   2  18       16.15       11.45      4.59 o
   6   2  18        8.70       11.77     13.22 o
   7   2  18        2.28        4.22      6.03 o
   8   2  18       17.35       15.59      7.00 o
   1   3  18        4.11        6.41      5.50 o
   2   3  18       29.99       34.65      6.25 o
   3   3  18        0.01       -2.05      7.00 o
   4   3  18        2.81       10.42      5.91 o
   5   3  18       20.73       20.26      6.07 o
   6   3  18        4.45        6.61      6.03 o
   7   3  18        1.37       -3.92      9.14 o
   0   4  18        3.18        4.66      9.72 o
   1   4  18        5.08        7.58      7.97 o
   2   4  18       14.81       14.93      6.03 o
   3   4  18        2.85       25.13     10.69 o
   4   4  18       24.43       12.07      6.03 o
   5   4  18       13.62        1.36      5.77 o
   6   4  18        5.01       -0.98      6.42 o
   1   5  18        5.83        3.50      6.60 o
   2   5  18       79.27       83.85      7.68 o
   1   1  19        8.83       12.25      5.22 o
   2   1  19       19.83       16.39      4.24 o
   3   1  19        0.04        7.65      5.83 o
   4   1  19       14.36        7.44      4.66 o
   5   1  19       22.93       23.83      5.48 o
   6   1  19        1.33       12.05      5.60 o
   0   2  19       27.57       29.54      9.33 o
   1   2  19       37.92       51.56      6.81 o
   2   2  19        3.65        8.66     15.94 o
   3   2  19       15.24       13.78      5.97 o
   4   2  19       11.73        4.95      6.14 o
   5   2  19        7.30        4.99      7.55 o
   1   3  19        9.09       -0.23      6.46 o
   2   3  19        0.00        7.55      6.25 o
   3   3  19        8.23        8.86      6.03 o
 
